# Supplementary material for: Identification of Candidate Genes Associated With Tolerance to Apple Replant Disease by Genome-Wide Transcriptome Analysis
Source: Front Microbiol. 2022 May 9;13:888908. doi: 10.3389/fmicb.2022.888908 (PMC9125221; doi:10.3389/fmicb.2022.888908)
Supplement: Supplementary Table 2 — String input and output for the susceptible rootstock ‘M9’ and the ARD tolerant wild apple accession M. ×robusta 5 (Mr5). [file Table_2.XLSX]

## Sheet: STRING_input
Input for STRING analysis
Analogue to	Symbols (DAVIDtool)	log2FC (ARD/уARD) difference between M9 and Mr5
AT1G01120	KCS1	-0.246426
AT1G01170	AT1G01170	0.0376426
AT1G01360	RCAR1	2.02291
AT1G01490	AT1G01490	-3.01779
AT1G01490	AT1G01490	-2.83662
AT1G01630	AT1G01630	-0.108707
AT1G02170	MC1	-3.39552
AT1G02335	GL22	3.7396
AT1G02400	GA2OX6	-0.712092
AT1G02500	SAM1	0.171904
AT1G02920	GSTF7	-0.490834
AT1G03020	AT1G03020	2.73013
AT1G03020	AT1G03020	1.62081
AT1G03060	SPI	-0.0438531
AT1G03080	NET1D	0.444957
AT1G03220	AT1G03220	-0.3766
AT1G03670	AT1G03670	3.79492
AT1G03840	MGP	5.55347
AT1G04110	SDD1	5.13592
AT1G04110	SDD1	5.22247
AT1G04110	SDD1	4.99
AT1G04430	AT1G04430	-2.6803
AT1G05010	EFE	-3.14227
AT1G05010	EFE	-1.69448
AT1G05690	BT3	0.268789
AT1G05840	AT1G05840	3.50203
AT1G06410	TPS7	-3.01542
AT1G06620	AT1G06620	-2.63206
AT1G06620	ACO1	2.23541
AT1G06620	AT1G06620	1.77638
AT1G06650	AT1G06650	-0.0523154
AT1G08250	ADT6	0.438874
AT1G08440	AT1G08440	-2.18121
AT1G08500	ENODL18	-0.291582
AT1G08650	PPCK1	2.19829
AT1G09240	NAS3	2.38386
AT1G09970	LRRXI-23	-1.15555
AT1G09970	LRRXI-23	-1.84641
AT1G10170	NFXL1	-0.280754
AT1G10340	AT1G10340	0.93218
AT1G10670	ACLA-1	1.87564
AT1G10670	ACLA-1	0.630565
AT1G10740	AT1G10740	-0.121825
AT1G11050	AT1G11050	-1.30389
AT1G11330	AT1G11330	-2.41612
AT1G11340	AT1G11340	-2.11467
AT1G11340	AT1G11340	-0.643573
AT1G11840	GLX1	-0.468653
AT1G13460	AT1G13460	0.209408
AT1G13530	AT1G13530	-0.386385
AT1G13710	CYP78A5	0.225147
AT1G14185	AT1G14185	-0.480776
AT1G14550	AT1G14550	-1.71132
AT1G14550	AT1G14550	-1.81377
AT1G15000	scpl50	-0.407126
AT1G15125	AT1G15125	-3.41109
AT1G15410	AT1G15410	0.245923
AT1G15530	AT1G15530	-0.00645788
AT1G15550	GA3OX1	4.04089
AT1G15960	NRAMP6	3.23766
AT1G15960	NRAMP6	2.55547
AT1G16130	WAKL2	0.835007
AT1G16250	AT1G16250	2.00637
AT1G16250	AT1G16250	-0.827563
AT1G16260	AT1G16260	-1.11562
AT1G16390	OCT3	0.0851228
AT1G16390	OCT3	0.0851228
AT1G17010	AT1G17010	0.651258
AT1G17020	SRG1	-1.02001
AT1G17500	AT1G17500	-0.414186
AT1G18210	AT1G18210	-2.06218
AT1G18210	AT1G18210	-1.95048
AT1G19250	FMO1	-4.94795
AT1G19270	DA1	0.183404
AT1G19390	AT1G19390	-0.0871226
AT1G19800	ABCI14	-0.0970419
AT1G20030	AT1G20030	-1.64317
AT1G20030	AT1G20030	-0.485915
AT1G20030	AT1G20030	-2.82462
AT1G20030	AT1G20030	-0.651904
AT1G20030	AT1G20030	-1.04353
AT1G20823	AT1G20823	0.468594
AT1G21210	WAK4	3.10317
AT1G21230	WAK5	-2.17886
AT1G21230	WAK5	-1.17364
AT1G21270	WAK2	-2.74319
AT1G21270	WAK2	-2.74319
AT1G21460	SWEET1	-1.34785
AT1G21460	SWEET1	-2.70716
AT1G21850	sks8	1.70871
AT1G22040	AT1G22040	0.206767
AT1G22360	UGT85A2	2.42752
AT1G22360	UGT85A2	0.401664
AT1G22360	UGT85A2	1.12531
AT1G22360	UGT85A2	-0.841578
AT1G22360	UGT85A2	2.16068
AT1G22380	UGT85A3	-0.8926
AT1G22380	UGT85A3	-2.00771
AT1G22400	UGT85A1	1.58088
AT1G22400	UGT85A1	0.898926
AT1G22410	AT1G22410	-0.436966
AT1G22930	AT1G22930	-0.450692
AT1G23390	AT1G23390	-1.20783
AT1G23800	ALDH2B7	-0.0963888
AT1G24360	AT1G24360	0.293304
AT1G24430	AT1G24430	3.46894
AT1G25500	AT1G25500	0.313919
AT1G25550	AT1G25550	1.84918
AT1G26810	GALT1	0.354469
AT1G27040	AT1G27040	3.33573
AT1G27040	AT1G27040	5.58104
AT1G27100	AT1G27100	-0.385046
AT1G27330	AT1G27330	-1.84758
AT1G27460	NPGR1	2.52386
AT1G28330	DYL1	-0.319191
AT1G28330	DYL1	-0.280055
AT1G29050	TBL38	-0.387661
AT1G30320	AT1G30320	-0.179192
AT1G30650	WRKY14	3.08624
AT1G31050	AT1G31050	2.59034
AT1G31050	AT1G31050	2.61716
AT1G31130	AT1G31130	-0.140124
AT1G31690	AT1G31690	0.620748
AT1G31710	AT1G31710	-0.446005
AT1G31812	ACBP6	4.229
AT1G31910	AT1G31910	0.469938
AT1G32450	NRT1.5	1.74928
AT1G32910	HST	3.5872
AT1G32910	HST	3.86789
AT1G33110	AT1G33110	0.264968
AT1G33260	AT1G33260	2.87762
AT1G33440	AT1G33440	0.0636004
AT1G33800	GXMT1	2.47693
AT1G34060	AT1G34060	1.51012
AT1G34300	AT1G34300	3.11781
AT1G34300	AT1G34300	2.77236
AT1G34300	AT1G34300	-1.76594
AT1G35720	ANNAT1	1.02256
AT1G35910	TPPD	2.48578
AT1G36160	ACC1	-0.345777
AT1G36940	AT1G36940	0.34669
AT1G44350	ILL6	-1.29064
AT1G45616	RLP6	-0.707826
AT1G47380	AT1G47380	-2.20008
AT1G47380	AT1G47380	-2.02232
AT1G47480	AT1G47480	1.56037
AT1G47480	AT1G47480	1.12944
AT1G47480	AT1G47480	-0.361877
AT1G47670	AT1G47670	0.454376
AT1G47670	AT1G47670	0.357109
AT1G47670	AT1G47670	-2.0327
AT1G47670	AT1G47670	1.89389
AT1G47980	AT1G47980	-1.27851
AT1G47980	AT1G47980	-0.265449
AT1G48320	DHNAT1	-1.27444
AT1G48880	TBL7	-2.67602
AT1G50090	BCAT7	3.69258
AT1G51410	AT1G51410	0.109688
AT1G51410	AT1G51410	0.109688
AT1G51760	IAR3	-0.739688
AT1G51760	IAR3	0.205674
AT1G51800	IOS1	-0.395009
AT1G52700	AT1G52700	-3.3308
AT1G52800	AOP3	6.01529
AT1G52800	AOP3	-3.4003
AT1G52800	AOP1	10.0143
AT1G52800	AOP3	0.377912
AT1G52800	AOP3	0.312723
AT1G52800	AOP3	0.19795
AT1G52800	AOP3	7.32979
AT1G52800	AOP3	6.69389
AT1G53020	UBC26	-1.94726
AT1G53240	mMDH1	0.355008
AT1G53590	NTMC2T6.1	-2.28969
AT1G53870	AT1G53870	3.64038
AT1G54220	AT1G54220	0.617154
AT1G55020	LOX1	-0.870249
AT1G55020	LOX1	-0.400391
AT1G55230	AT1G55230	-1.43214
AT1G55320	AAE18	0.335212
AT1G55850	CSLE1	0.340213
AT1G56010	NAC1	1.99416
AT1G56580	SVB	3.39948
AT1G56600	GolS2	-2.14462
AT1G58170	AT1G58170	-0.944869
AT1G58440	XF1	-0.441732
AT1G58440	XF1	-2.06199
AT1G59650	CW14	-2.95024
AT1G59940	ARR3	0.723889
AT1G59960	AT1G59960	-1.59769
AT1G59960	AT1G59960	-1.04014
AT1G60010	AT1G60010	2.17984
AT1G60420	AT1G60420	-0.617713
AT1G60710	ATB2	0.526495
AT1G61210	DWA3	-2.51791
AT1G61480	AT1G61480	-0.968001
AT1G61480	AT1G61480	-0.968001
AT1G61500	AT1G61500	-2.08575
AT1G63120	RBL2	-2.47711
AT1G63410	AT1G63410	3.12643
AT1G64160	DIR5	1.86729
AT1G64300	AT1G64300	1.75451
AT1G64660	MGL	-0.811813
AT1G65790	RK1	-1.66455
AT1G65850	AT1G65850	-2.0728
AT1G66140	ZFP4	0.269553
AT1G66140	ZFP4	0.258835
AT1G66350	RGL1	3.09537
AT1G66700	PXMT1	-0.46711
AT1G66920	AT1G66920	-0.260793
AT1G67280	AT1G67280	-1.08891
AT1G67800	AT1G67800	1.29388
AT1G68040	AT1G68040	2.80353
AT1G68360	AT1G68360	2.87701
AT1G68390	AT1G68390	-0.271204
AT1G68640	PAN	0.181619
AT1G68710	AT1G68710	-1.59172
AT1G68760	NUDX1	-1.34624
AT1G69170	AT1G69170	3.19749
AT1G69680	AT1G69680	2.63779
AT1G69840	AT1G69840	-2.03402
AT1G70170	MMP	0.272776
AT1G70170	MMP	-0.308406
AT1G70170	MMP	1.23969
AT1G70210	CYCD1;1	0.286089
AT1G70250	AT1G70250	-1.82875
AT1G71697	CK1	-1.11168
AT1G72280	ERO1	-0.461425
AT1G72540	AT1G72540	-0.456375
AT1G73050	AT1G73050	0.344163
AT1G73050	AT1G73050	1.5075
AT1G73050	AT1G73050	-1.15231
AT1G73050	AT1G73050	-1.22714
AT1G73050	AT1G73050	1.80558
AT1G73500	MKK9	0.273141
AT1G73500	MKK9	-0.484378
AT1G74360	AT1G74360	0.123461
AT1G74380	XXT5	-2.4833
AT1G75290	AT1G75290	1.32091
AT1G75620	AT1G75620	1.15649
AT1G75620	AT1G75620	2.60646
AT1G75710	AT1G75710	2.2077
AT1G75820	CLV1	0.361492
AT1G76360	AT1G76360	-0.247073
AT1G76390	PUB43	0.200414
AT1G76680	OPR1	0.332234
AT1G76690	OPR2	1.84131
AT1G76690	OPR2	-0.0435643
AT1G76690	OPR2	0.63009
AT1G76690	OPR2	-1.16149
AT1G77120	ADH1	-2.54377
AT1G77280	AT1G77280	2.58744
AT1G77380	AAP3	-2.71924
AT1G78280	AT1G78280	-0.780383
AT1G78280	AT1G78280	-3.26731
AT1G78380	GSTU19	-0.359918
AT1G78380	GSTU19	5.38534
AT1G78780	AT1G78780	-3.27538
AT1G78830	AT1G78830	-1.17569
AT1G78850	AT1G78850	-0.574667
AT1G78850	AT1G78850	-0.574667
AT1G79490	EMB2217	2.26312
AT1G79670	RFO1	-0.899595
AT1G79670	RFO1	-0.899595
AT1G79990	AT1G79990	-3.85189
AT1G79990	AT1G79990	-1.61462
AT1G79990	AT1G79990	-1.68827
AT1G79990	AT1G79990	-1.78247
AT1G79990	AT1G79990	-1.81157
AT1G80120	AT1G80120	2.57069
AT1G80460	NHO1	0.314004
AT1G80840	WRKY40	-2.51838
AT2G01170	BAT1	-0.728297
AT2G01340	At17.1	-0.69427
AT2G03220	FT1	0.92624
AT2G03220	FT1	-0.276622
AT2G03550	AT2G03550	2.2462
AT2G03800	GEK1	-1.7316
AT2G04160	AIR3	0.0171706
AT2G14960	GH3.1	-0.384273
AT2G14960	GH3.1	-2.64388
AT2G15220	AT2G15220	0.581519
AT2G15220	AT2G15220	0.774856
AT2G16890	AT2G16890	-0.664533
AT2G17040	NAC036	-0.329757
AT2G17290	CPK6	-1.94974
AT2G17500	AT2G17500	3.36439
AT2G18050	HIS1-3	-0.0452748
AT2G18500	OFP7	-1.98526
AT2G19230	AT2G19230	2.6073
AT2G19570	CDA1	-0.586753
AT2G20470	AT2G20470	-3.36357
AT2G20900	DGK5	-3.04426
AT2G21250	AT2G21250	-0.952647
AT2G21250	AT2G21250	-0.884265
AT2G22250	ATAAT	-0.0403245
AT2G22250	ATAAT	0.209494
AT2G22500	UCP5	-1.76256
AT2G22750	AT2G22750	-1.2471
AT2G22850	bZIP6	2.81993
AT2G23770	LYK4	3.21969
AT2G23790	AT2G23790	0.630473
AT2G23790	AT2G23790	-0.513493
AT2G23910	AT2G23910	-0.0683994
AT2G24540	AFR	2.32834
AT2G25000	WRKY60	-3.05515
AT2G25060	ENODL14	0.456826
AT2G25060	ENODL14	5.62342
AT2G25060	ENODL14	0.726703
AT2G25060	ENODL14	0.316356
AT2G25940	ALPHA-VPE	4.62807
AT2G26560	PLP2	0.287966
AT2G26560	PLP2	-0.369077
AT2G26560	PLP2	2.44619
AT2G26560	PLP2	0.963861
AT2G26560	PLP2	1.14544
AT2G26560	PLP2	0.330218
AT2G26560	PLP2	-1.74303
AT2G26650	AKT1	-2.65288
AT2G26650	AKT1	-2.67583
AT2G26710	BAS1	0.918689
AT2G26830	emb1187	-0.396713
AT2G27230	LHW	0.973525
AT2G27690	CYP94C1	-0.171822
AT2G28470	BGAL8	-3.47762
AT2G28470	BGAL8	-3.43618
AT2G28510	AT2G28510	-1.80139
AT2G28710	ZAT12	-0.509756
AT2G28710	ZAT12	-0.272467
AT2G28840	XBAT31	-1.31032
AT2G28840	XBAT31	-0.455572
AT2G29060	AT2G29060	-0.550974
AT2G29110	GLR2.8	-1.68553
AT2G29120	GLR2.7	-2.72124
AT2G29120	GLR2.7	-2.23128
AT2G29990	NDA2	1.82417
AT2G30090	AT2G30090	6.22691
AT2G30490	C4H	0.185957
AT2G30830	AT2G30830	0.102968
AT2G30970	ASP1	-0.38206
AT2G31010	AT2G31010	-0.214059
AT2G31955	CNX2	-0.147595
AT2G32380	AT2G32380	0.807295
AT2G32800	AP4.3A	-0.833422
AT2G33150	PKT3	0.151037
AT2G34930	AT2G34930	0.177133
AT2G35930	PUB23	-1.8546
AT2G35930	PUB23	0.320669
AT2G36690	AT2G36690	-1.74108
AT2G36690	AT2G36690	-0.273196
AT2G36690	AT2G36690	-0.100174
AT2G36690	AT2G36690	-2.76441
AT2G36690	AT2G36690	-1.86163
AT2G37040	pal1	-1.51822
AT2G37040	pal1	-1.50101
AT2G37040	pal1	0.518563
AT2G37150	AT2G37150	-1.7442
AT2G37210	LOG3	0.0366863
AT2G37790	AKR4C10	-0.134365
AT2G38060	PHT4;2	1.01821
AT2G38290	ATAMT2	1.30395
AT2G38290	ATAMT2	5.23331
AT2G38400	AGT3	-1.75356
AT2G38410	AT2G38410	-0.214187
AT2G38750	ANNAT4	1.32722
AT2G38870	AT2G38870	1.12244
AT2G38970	AT2G38970	0.0879945
AT2G39200	MLO12	2.96427
AT2G39200	MLO12	-1.8523
AT2G39210	AT2G39210	-0.922857
AT2G39220	PLP6	-2.76129
AT2G39490	AT2G39490	-0.502366
AT2G39690	AT2G39690	-0.0798635
AT2G39730	RCA	0.891904
AT2G40740	WRKY55	-2.80166
AT2G40890	CYP98A3	1.54826
AT2G40890	CYP98A3	2.02109
AT2G41380	AT2G41380	-0.198051
AT2G41430	ERD15	-2.25957
AT2G41430	ERD15	-2.16445
AT2G41480	AT2G41480	-1.87529
AT2G41480	AT2G41480	-1.42707
AT2G41640	AT2G41640	2.03543
AT2G41640	AT2G41640	3.06311
AT2G41690	HSFB3	-0.149952
AT2G41690	HSFB3	0.407975
AT2G42610	LSH10	-3.31197
AT2G43120	AT2G43120	0.865309
AT2G44130	AT2G44130	3.62217
AT2G44450	BGLU15	-0.125064
AT2G44480	BGLU17	0.67361
AT2G44480	BGLU17	-0.542397
AT2G44710	AT2G44710	-0.0225594
AT2G44840	ERF13	-0.060309
AT2G44840	ERF13	-0.458654
AT2G45080	cycp3;1	2.57656
AT2G45430	AHL26	2.30657
AT2G45430	AHL22	1.76994
AT2G46150	AT2G46150	-0.0873899
AT2G46150	AT2G46150	-0.15379
AT2G46270	GBF3	-2.5752
AT2G46620	AT2G46620	0.7799
AT2G47000	ABCB4	2.12341
AT2G47140	SDR5	3.25626
AT2G47590	PHR2	0.109712
AT2G47800	ABCC4	0.60807
AT2G47810	NF-YB5	4.4225
AT2G47810	NF-YB5	3.41628
AT2G47880	AT2G47880	-2.24589
AT3G01190	AT3G01190	-0.226008
AT3G01470	HB-1	2.95151
AT3G01900	CYP94B2	-1.04776
AT3G02100	AT3G02100	2.97329
AT3G02100	AT3G02100	-3.23485
AT3G02100	AT3G02100	2.40306
AT3G02210	COBL1	-3.25762
AT3G02360	AT3G02360	0.218735
AT3G02430	AT3G02430	-0.60449
AT3G02550	LBD41	3.58595
AT3G03210	AT3G03210	-0.3287
AT3G03450	RGL2	4.80356
AT3G03450	RGL2	6.356
AT3G04520	THA2	-0.576463
AT3G04720	PR4	-1.8355
AT3G05640	AT3G05640	3.68177
AT3G06240	AT3G06240	0.0560941
AT3G06270	AT3G06270	-0.0317918
AT3G06350	MEE32	-0.378698
AT3G06490	MYB108	0.0864069
AT3G06880	AT3G06880	-0.933714
AT3G07040	RPM1	2.30563
AT3G07040	RPM1	-2.16219
AT3G07040	RPM1	0.653953
AT3G07090	AT3G07090	-0.368938
AT3G07090	AT3G07090	0.440936
AT3G08040	FRD3	-0.300846
AT3G09220	LAC7	-1.21821
AT3G09270	GSTU8	-0.643806
AT3G09600	RVE8	-2.82047
AT3G10040	AT3G10040	3.14132
AT3G10040	AT3G10040	1.9709
AT3G11820	SYP121	-1.54958
AT3G11820	SYP121	-2.2111
AT3G11840	PUB24	-1.64659
AT3G11840	PUB24	-1.03132
AT3G11920	AT3G11920	-0.29459
AT3G12500	HCHIB	-3.12592
AT3G12500	HCHIB	-3.12821
AT3G12920	BRG3	3.6094
AT3G12920	BRG3	2.29991
AT3G13080	ABCC3	-0.571268
AT3G13540	MYB5	3.65972
AT3G13620	PUT4	-0.370014
AT3G13620	PUT4	-0.182209
AT3G13790	BFRUCT1	0.0402872
AT3G14420	GOX1	-1.14529
AT3G14690	CYP72A15	2.88802
AT3G14770	SWEET2	0.909724
AT3G14810	MSL5	0.0507702
AT3G14940	PPC3	0.223495
AT3G15030	TCP4	2.06205
AT3G16340	ABCG29	0.431719
AT3G16500	PAP1	-2.65568
AT3G16520	UGT88A1	2.05561
AT3G16770	EBP	-2.89658
AT3G16780	AT3G16780	-0.247572
AT3G17675	AT3G17675	7.12998
AT3G17700	CNBT1	-0.28879
AT3G17800	AT3G17800	-2.28074
AT3G17820	GLN1.3	5.21399
AT3G18830	PMT5	-4.23527
AT3G19480	AT3G19480	-0.18377
AT3G19508	AT3G19508	1.19353
AT3G20100	CYP705A19	-0.111735
AT3G21260	GLTP3	0.998062
AT3G21360	AT3G21360	2.65276
AT3G21550	DMP2	2.13112
AT3G21560	UGT84A2	0.126591
AT3G21630	CERK1	-0.453355
AT3G22060	AT3G22060	0.00308826
AT3G22060	AT3G22060	0.370609
AT3G22550	DUF581	-0.321041
AT3G22600	AT3G22600	1.42879
AT3G22800	AT3G22800	-0.55939
AT3G22830	HSFA6B	-0.719298
AT3G22830	HSFA6B	-1.02557
AT3G22930	CML11	1.64784
AT3G23240	ERF1	0.290847
AT3G23240	ERF1	-0.161622
AT3G23600	AT3G23600	-0.342143
AT3G23730	XTH16	-3.46059
AT3G23730	BRU1	-2.55148
AT3G23990	HSP60	-0.0956175
AT3G24170	GR1	-0.10363
AT3G24500	MBF1C	-3.11795
AT3G24503	ALDH2C4	-0.160287
AT3G24503	ALDH2C4	-0.0144273
AT3G25250	AGC2-1	-1.70169
AT3G25400	AT3G25400	2.99595
AT3G25810	TPS24	1.92052
AT3G25810	AT3G25810	-0.77502
AT3G25810	TPS24	1.79954
AT3G26040	AT3G26040	-0.11756
AT3G26040	CER26-LIKE	3.89106
AT3G26040	AT3G26040	0.32034
AT3G26040	CER26-LIKE	2.32908
AT3G26040	AT3G26040	-1.94683
AT3G26040	AT3G26040	0.579719
AT3G26040	AT3G26040	0.636592
AT3G26040	AT3G26040	-1.84306
AT3G26090	RGS1	-0.26972
AT3G26310	CYP71B35	-0.38067
AT3G26310	CYP71B35	-0.485471
AT3G26570	PHT2;1	-1.3318
AT3G28180	CSLC04	-3.10034
AT3G28180	CSLC04	-0.583979
AT3G28210	PMZ	-2.34349
AT3G28210	AT3G28210	-2.34349
AT3G28345	AT3G28345	-0.920723
AT3G28345	AT3G28345	-0.79433
AT3G28345	AT3G28345	1.3878
AT3G28345	ABCB15	-0.223849
AT3G28960	AT3G28960	2.82028
AT3G29575	AFP3	0.110562
AT3G30390	AT3G30390	2.37547
AT3G43190	SUS4	2.28484
AT3G43190	SUS4	2.46677
AT3G43660	AT3G43660	-0.196061
AT3G45080	AT3G45080	1.88683
AT3G45290	MLO3	-0.904093
AT3G45780	PHOT1	-3.0966
AT3G45970	EXLA1	-1.99636
AT3G45970	EXLA1	-3.10728
AT3G47090	AT3G47090	-2.44825
AT3G47420	G3Pp1	2.04527
AT3G47500	CDF3	3.35222
AT3G47500	CDF3	3.55575
AT3G47520	MDH	2.84031
AT3G47570	AT3G47570	-1.84267
AT3G48280	CYP71A25	3.91658
AT3G48560	CSR1	0.441677
AT3G48690	CXE12	2.9003
AT3G49650	AT3G49650	-2.20388
AT3G49670	BAM2	0.186473
AT3G49690	MYB84	-0.360998
AT3G49940	LBD38/mdLBD28	4.69883
AT3G49940	LBD38	4.3533
AT3G49950	AT3G49950	6.83326
AT3G50740	UGT72E1	-1.79785
AT3G50740	UGT72E1	-0.643383
AT3G51680	SDR2	1.03034
AT3G51770	ETO1	2.02568
AT3G51895	SULTR3;1	1.14205
AT3G51895	SULTR3;1	-0.0435389
AT3G51930	AT3G51930	-1.04078
AT3G52490	AT3G52490	3.02983
AT3G52780	PAP20	0.220748
AT3G52890	KIPK	1.92092
AT3G53260	PAL2	-0.634958
AT3G54040	AT3G54040	-0.844724
AT3G54220	SCR	0.686835
AT3G54220	SCR	6.79188
AT3G54250	MVD2	1.12223
AT3G54250	MVD2	1.11237
AT3G54420	EP3	-1.41364
AT3G54420	EP3	-2.39776
AT3G54450	AT3G54450	1.82251
AT3G54540	ABCF4	-0.44014
AT3G54540	GCN4	-0.44014
AT3G54850	PUB14	-0.782976
AT3G55100	ABCG17	4.54249
AT3G55120	TT5	0.367286
AT3G55120	TT5	0.31365
AT3G55270	MKP1	-0.331695
AT3G55290	AT3G55290	0.132034
AT3G55580	AT3G55580	0.234062
AT3G55700	AT3G55700	-0.179036
AT3G55950	CCR3	-2.25112
AT3G56970	bHLH38	3.4469
AT3G57270	BG1	4.69737
AT3G57330	ACA11	-0.121701
AT3G58060	AT3G58060	2.17901
AT3G59030	TT12	1.45639
AT3G59400	GUN4	7.21295
AT3G60190	DL1E	-1.02313
AT3G60810	AT3G60810	-0.920323
AT3G61220	SDR1	-0.536429
AT3G61610	AT3G61610	0.189104
AT3G62020	GLP10	3.91983
AT3G62930	AT3G62930	-0.0760867
AT3G62950	AT3G62950	-0.57954
AT3G62980	TIR1	2.39904
AT3G63010	GID1B	2.10296
AT3G63010	GID1B	2.03909
AT3G63210	AT3G63210	-0.41544
AT3G63280	NEK4	-0.39312
AT3G63350	HSFA7B	0.313019
AT3G63380	AT3G63380	-0.879092
AT3G63440	CKX6	-0.927877
AT3G63440	CKX6	2.39887
AT3G63470	scpl40	3.66859
AT4G00335	RHB1A	-0.814711
AT4G00870	AT4G00870	3.24503
AT4G01010	CNGC13	0.467381
AT4G01840	KCO5	-0.266731
AT4G01870	AT4G01870	-0.610149
AT4G02600	MLO1	-0.655846
AT4G06536	AT4G06536	-0.574103
AT4G08150	KNAT1	-3.09375
AT4G08250	AT4G08250	6.75411
AT4G08250	AT4G08250	0.938333
AT4G08850	AT4G08850	1.07424
AT4G10490	AT4G10490	-0.228312
AT4G10490	AT4G10490	-1.609
AT4G10490	AT4G10490	1.70654
AT4G10490	AT4G10490	-0.539847
AT4G10490	AT4G10490	-1.30327
AT4G10490	AT4G10490	-1.80096
AT4G10490	AT4G10490	-1.20549
AT4G10490	AT4G10490	-0.324742
AT4G10620	AT4G10620	2.30865
AT4G10720	AT4G10720	-0.828526
AT4G10960	UGE5	0.361253
AT4G11170	AT4G11170	0.246008
AT4G11650	OSM34	0.313946
AT4G11650	OSM34	-0.0650692
AT4G11820	HMGS	2.09431
AT4G11820	HMGS	0.875397
AT4G12650	AT4G12650	0.791803
AT4G13010	AT4G13010	5.64533
AT4G13620	AT4G13620	4.15195
AT4G13930	SHM4	0.270136
AT4G14090	AT4G14090	-0.826942
AT4G14305	AT4G14305	1.36277
AT4G14540	NF-YB3	2.6537
AT4G14640	CAM8	0.173081
AT4G14746	AT4G15450	-1.1037
AT4G14746	AT4G14746	-1.08082
AT4G15350	CYP705A2	3.34648
AT4G15450	AT4G15450	-3.40965
AT4G15450	AT4G16260	-3.40775
AT4G16120	COBL7	-0.12449
AT4G16260	AT4G16260	-2.11623
AT4G16260	AT4G16260	0.368954
AT4G16740	TPS03	1.63904
AT4G16890	SNC1	2.09795
AT4G17030	EXLB1	0.457374
AT4G17030	EXLB1	-0.679723
AT4G17080	AT4G17080	2.19883
AT4G17260	AT4G17260	-0.889166
AT4G17486	AT4G17486	-2.45939
AT4G17500	ERF-1	-0.715959
AT4G17500	ERF-1	-1.64364
AT4G17500	ERF-1	-0.715959
AT4G17670	AT4G17670	2.09318
AT4G17900	AT4G17900	2.40044
AT4G19420	PAE8	-2.64516
AT4G19420	AT4G19420	-2.11683
AT4G19460	AT4G19460	0.285577
AT4G19800	AT4G19800	0.275381
AT4G19810	ChiC	0.303038
AT4G19810	ChiC	2.05792
AT4G20140	GSO1	3.18916
AT4G20140	GSO1	2.76324
AT4G21410	CRK29	-0.703387
AT4G21410	CRK29	0.346024
AT4G21700	AT4G21700	1.56716
AT4G22030	AT4G22030	-2.26253
AT4G22340	CDS2	1.75279
AT4G23060	IQD22	-0.558953
AT4G23180	CRK10	-0.511844
AT4G23180	CRK10	-0.380219
AT4G23990	CSLG3	2.02344
AT4G23990	CSLG3	0.299906
AT4G24000	CSLG2	-0.055893
AT4G24110	AT4G24110	2.69057
AT4G24240	WRKY7	-2.09826
AT4G24280	cpHsc70-1	1.70452
AT4G25420	GA5	10.0565
AT4G25420	GA20	10.0565
AT4G25490	CBF1	-1.40706
AT4G25560	LAF1	3.82107
AT4G25640	DTX35	4.00983
AT4G25650	ACD1-LIKE	-2.5862
AT4G26270	PFK3	-0.0698791
AT4G26270	PFK3	0.408486
AT4G26910	AT4G26910	-3.29346
AT4G27190	AT4G27190	-0.105942
AT4G27290	AT4G27290	-0.823351
AT4G27290	AT4G27290	-0.429581
AT4G27290	AT4G27290	-0.429581
AT4G27290	AT4G27290	-0.823351
AT4G27410	RD26	-0.25851
AT4G27870	AT4G27870	0.16841
AT4G29720	PAO5	3.22165
AT4G29920	AT4G29920	2.17858
AT4G30110	HMA2	0.180248
AT4G30110	HMA2	-1.36839
AT4G30960	CIPK6	2.2086
AT4G30960	CIPK6	1.95315
AT4G31290	AT4G31290	-4.08256
AT4G31480	AT4G31480	-0.526501
AT4G31940	CYP82C4	-0.0222413
AT4G31940	CYP82C4	0.883845
AT4G31940	CYP82C4	-0.927472
AT4G31940	CYP82C4	0.500328
AT4G31940	CYP82C4	0.582864
AT4G31940	CYP82C4	0.601971
AT4G32180	PANK2	-0.239583
AT4G32630	AT4G32630	-0.0860541
AT4G32850	nPAP	-0.264372
AT4G33010	GLDP1	0.516847
AT4G33790	CER4	0.434087
AT4G33910	AT4G33910	-1.96237
AT4G34410	RRTF1	-5.5531
AT4G34640	SQS1	0.0161474
AT4G34860	A/N-InvB	1.34692
AT4G34950	AT4G34950	1.6105
AT4G34950	AT4G34950	1.59719
AT4G35160	AT4G35160	-1.63283
AT4G35160	AT4G35160	-1.64901
AT4G35540	AT4G35540	2.36522
AT4G35630	PSAT	0.43423
AT4G35880	AT4G35880	-2.23863
AT4G36220	FAH1	0.460547
AT4G36430	AT4G36430	-0.147654
AT4G36470	AT4G36470	-0.767424
AT4G36790	AT4G36790	-0.168278
AT4G36945	AT4G36945	0.0385805
AT4G37050	PLP4	-0.779376
AT4G37340	CYP81D3	2.21641
AT4G37530	AT4G37530	0.0657958
AT4G37760	SQE3	-2.23789
AT4G37850	AT4G37850	0.00118794
AT4G38620	MYB4	2.51661
AT4G38830	CRK26	-1.04595
AT4G38830	AT4G38830	1.19425
AT4G39330	CAD9	1.01674
AT4G39330	CAD9	-1.30825
AT4G39400	BRI1	1.89716
AT4G39830	AT4G39830	-0.687753
AT4G39830	AT4G39830	-0.874528
AT4G39955	AT4G39955	0.892126
AT5G01210	AT5G01210	-1.04088
AT5G01210	AT5G01210	-0.970352
AT5G01380	AT5G01380	-0.486315
AT5G01380	AT5G01380	-1.15648
AT5G01410	RSR4	-0.313443
AT5G01550	AT5G01550	0.0376809
AT5G01550	LECRKA4.2	0.0376809
AT5G01720	AT5G01720	2.92399
AT5G01740	AT5G01740	1.44125
AT5G01740	AT5G01740	1.44125
AT5G01830	SAUR21	0.239777
AT5G02070	AT5G02070	3.31672
AT5G02230	AT5G02230	0.68613
AT5G02230	AT5G02230	-0.71317
AT5G03300	ADK2	-0.380408
AT5G03380	AT5G03380	-0.518885
AT5G03420	AT5G03420	-0.121011
AT5G03720	HSFA3	-4.49247
AT5G03840	TFL1	-4.11544
AT5G04870	CPK1	-2.63434
AT5G04930	ALA1	-0.79255
AT5G05180	AT5G05180	-1.91893
AT5G05320	AT5G05320	-2.06713
AT5G05340	PRX52	-3.41422
AT5G05340	PRX52	-0.250628
AT5G05580	FAD8	-0.0878969
AT5G05600	AT5G05600	-0.0122094
AT5G05840	AT5G05840	-0.888705
AT5G06370	AT5G06370	4.02366
AT5G06720	PA2	-2.26008
AT5G06900	CYP93D1	2.0344
AT5G06900	CYP93D1	1.89627
AT5G07920	DGK1	-4.25446
AT5G07990	TT7	2.16596
AT5G07990	TT7	0.980249
AT5G08350	GEM6	4.56526
AT5G08350	AT5G08350	2.92483
AT5G10530	AT5G10530	-0.641194
AT5G10530	AT5G10530	-1.17569
AT5G10530	AT5G10530	2.10571
AT5G10530	AT5G10530	0.561485
AT5G10530	LECRK91	3.48789
AT5G10530	AT5G10530	2.10571
AT5G10695	AT5G10695	-1.77838
AT5G10860	CBSX3	-0.376395
AT5G10970	AT5G10970	2.17562
AT5G11590	TINY2	2.71341
AT5G11590	TINY2	2.62579
AT5G12010	AT5G12010	-1.97405
AT5G12080	MSL10	0.505287
AT5G12470	AT5G12470	0.71373
AT5G12470	AT5G12470	0.54703
AT5G12860	DiT1	0.66061
AT5G13080	WRKY75	-1.56191
AT5G13080	WRKY75	-0.264102
AT5G13200	AT5G13200	-1.37361
AT5G13210	AT5G13210	-3.61268
AT5G13210	AT5G13210	-0.36277
AT5G13870	XTH5	-3.47606
AT5G13930	CHS	1.68672
AT5G13930	CHS	1.96251
AT5G13930	CHS	1.59275
AT5G13930	CHS	1.71348
AT5G13930	CHS	1.42948
AT5G14040	PHT3;1	0.427819
AT5G14360	AT5G14360	3.86463
AT5G14760	AO	-0.031517
AT5G14940	AT5G14940	4.93915
AT5G14940	AT5G14940	4.07541
AT5G14940	AT5G14940	4.20993
AT5G15140	AT5G15140	-0.550967
AT5G15710	AT5G15710	3.36108
AT5G15870	AT5G15870	0.37999
AT5G16080	CXE17	-0.0193091
AT5G16110	AT5G16110	-2.21523
AT5G16340	AT5G16340	1.42368
AT5G16340	AT5G16340	0.882461
AT5G16360	AT5G16360	-1.44004
AT5G16440	IPP1	0.133458
AT5G17380	AT5G17380	0.0840571
AT5G17680	AT5G17680	-2.08308
AT5G17680	AT5G17680	-2.05086
AT5G17680	AT5G17680	-2.03167
AT5G17680	AT5G17680	2.2822
AT5G17680	AT5G17680	0.271736
AT5G17680	AT5G17680	-1.93629
AT5G19040	IPT5	2.99209
AT5G19440	AT5G19440	-0.540776
AT5G19440	AT5G19440	-1.09737
AT5G19440	AT5G19440	0.236028
AT5G19440	CCR1	2.45047
AT5G19440	AT5G19440	-0.00792728
AT5G19450	CDPK19	-2.37964
AT5G19760	AT5G19760	0.428177
AT5G19790	RAP2.11	6.57968
AT5G19790	RAP2.11	3.7247
AT5G19790	RAP2.11	5.47407
AT5G20050	AT5G20050	-0.138611
AT5G20120	AT5G20120	0.0327301
AT5G20150	SPX1	-0.1327
AT5G20230	BCB	-0.419851
AT5G20230	BCB	-1.7464
AT5G20230	BCB	0.167888
AT5G20230	BCB	-1.35923
AT5G20230	BCB	-0.525849
AT5G20230	BCB	-0.203161
AT5G20680	TBL16	-2.72823
AT5G20700	AT5G20700	3.4204
AT5G22850	AT5G22850	-0.383891
AT5G23130	AT5G23130	-2.00912
AT5G24090	CHIA	-2.2865
AT5G24510	AT5G24510	1.04327
AT5G24910	CYP714A1	2.1456
AT5G24910	CYP714A1	0.528868
AT5G25560	AT5G25560	-4.97141
AT5G25880	NADP-ME3	0.11043
AT5G25880	NADP-ME3	0.380839
AT5G25930	AT5G25930	-0.801513
AT5G26340	MSS1	-0.300264
AT5G26340	MSS1	0.491552
AT5G26751	SK11	-0.842221
AT5G27320	GID1C	1.63615
AT5G27450	MVK	-0.143544
AT5G27450	MVK	0.238127
AT5G27690	AT5G27690	0.257791
AT5G27730	AT5G27730	-0.0120748
AT5G27760	AT5G27760	-0.128103
AT5G28830	AT5G28830	0.213946
AT5G33320	CUE1	0.204007
AT5G34930	AT5G34930	0.181307
AT5G35550	TT2	2.99849
AT5G36110	CYP716A1	-0.737358
AT5G36930	AT5G36930	-2.87866
AT5G36930	AT5G36930	-1.87696
AT5G37490	AT5G37490	-2.15821
AT5G37490	AT5G37490	-2.15821
AT5G38110	ASF1B	-0.146431
AT5G38210	AT5G38210	-0.850616
AT5G38280	PR5K	4.03217
AT5G38450	CYP735A1	1.42494
AT5G38940	AT5G38940	-2.7634
AT5G39090	AT5G39090	-0.150617
AT5G39660	CDF2	3.80512
AT5G39670	AT5G39670	1.04073
AT5G40200	DEG9	0.0576986
AT5G40460	AT5G40460	-0.55476
AT5G40610	GPDHp	1.68239
AT5G40690	AT5G40690	0.450169
AT5G40850	UPM1	2.13202
AT5G41920	AT5G41920	-0.335111
AT5G42260	BGLU12	2.59388
AT5G42260	BGLU12	-0.340828
AT5G42260	BGLU12	-2.31175
AT5G42340	PUB15	-3.30905
AT5G42650	AOS	-0.00641018
AT5G42830	AT5G42830	-0.744231
AT5G42930	AT5G42930	-0.441435
AT5G43370	APT1	3.6979
AT5G43370	APT1	3.10743
AT5G44790	RAN1	-0.221394
AT5G45500	AT5G45500	2.00193
AT5G45800	MEE62	0.904212
AT5G45890	SAG12	5.64885
AT5G45890	SAG12	6.9397
AT5G45890	SAG12	3.62372
AT5G46060	AT5G46060	0.473391
AT5G46830	NIG1	-0.339839
AT5G47220	ERF2	-0.410744
AT5G47220	ERF2	3.76482
AT5G47560	TDT	-0.384848
AT5G47650	NUDT2	1.06183
AT5G47650	NUDT2	2.23447
AT5G47770	FPS1	-0.106577
AT5G47770	FPS1	0.267905
AT5G47770	FPS1	-0.266307
AT5G48100	TT10	-0.232923
AT5G48100	TT10	0.678026
AT5G48230	ACAT2	0.7206
AT5G48540	AT5G48540	-1.22031
AT5G48840	PANC	0.429281
AT5G48840	PANC	0.429281
AT5G48930	HCT	-1.34054
AT5G49360	BXL1	-0.167307
AT5G49460	ACLB-2	1.40937
AT5G49460	ACLB-2	0.503333
AT5G49620	MYB78	-0.0473894
AT5G50080	ERF110	1.29581
AT5G50130	AT5G50130	2.78662
AT5G50300	AZG2	3.09204
AT5G50380	EXO70F1	-0.925704
AT5G50400	PAP27	2.98916
AT5G51670	AT5G51670	2.49308
AT5G51810	GA20OX2	5.76546
AT5G51810	GA20OX2	5.76546
AT5G51920	AT5G51920	4.04435
AT5G51970	AT5G51970	2.80554
AT5G52020	AT5G52020	-4.02962
AT5G52400	CYP715A1	-2.34157
AT5G52920	PKP1	0.461062
AT5G52920	PKP1	0.750526
AT5G53110	AT5G53110	-1.74879
AT5G53130	CNGC1	0.570418
AT5G53130	CNGC1	0.685449
AT5G53560	CB5-E	0.2677
AT5G53760	MLO11	1.9043
AT5G54160	OMT1	-0.184851
AT5G54160	OMT1	0.00140779
AT5G54160	OMT1	0.0930582
AT5G54160	OMT1	-0.500366
AT5G54160	OMT1	1.26463
AT5G54160	OMT1	0.292404
AT5G54160	OMT1	-0.552621
AT5G54160	OMT1	0.745465
AT5G54160	OMT1	-0.106634
AT5G54500	FQR1	-0.466411
AT5G54660	AT5G54660	-2.25168
AT5G55050	AT5G55050	5.27864
AT5G55050	AT5G55050	2.85591
AT5G55340	AT5G55340	-1.47978
AT5G55630	KCO1	-3.69865
AT5G56260	AT5G56260	-0.0531997
AT5G56350	AT5G56350	0.502191
AT5G56750	NDL1	-2.72262
AT5G56780	ET2	-0.464315
AT5G56960	AT5G56960	-5.0326
AT5G56960	AT5G56960	-3.29486
AT5G57050	ABI2	-0.410377
AT5G57870	eIFiso4G1	-0.348817
AT5G58380	SIP1	-1.8875
AT5G58400	AT5G58400	0.382274
AT5G59790	AT5G59790	0.042547
AT5G59810	SBT5.4	-0.628605
AT5G60540	PDX2	-0.457695
AT5G60700	AT5G60700	0.0954066
AT5G60700	AT5G60700	0.428729
AT5G60770	NRT2.4	3.39798
AT5G60900	RLK1	-1.36228
AT5G61040	AT5G61040	2.93541
AT5G61440	ACHT5	2.72661
AT5G61820	AT5G61820	2.09929
AT5G61820	AT5G61820	2.65337
AT5G61890	AT5G61890	-1.87173
AT5G61890	AT5G61890	1.51308
AT5G62000	ARF2	-2.59825
AT5G62350	AT5G62350	-0.508506
AT5G64290	DIT2.1	2.50511
AT5G64300	GCH	-0.316389
AT5G64300	GCH	-0.0677981
AT5G64810	WRKY51	-0.162913
AT5G65380	AT5G65380	0.0612734
AT5G65520	AT5G65520	-0.794849
AT5G65790	MYB68	0.681857
AT5G65790	MYB68	-0.121203
AT5G66200	ARO2	0.326584
AT5G66560	AT5G66560	2.29536
AT5G66590	AT5G66590	0.429995
AT5G67050	AT5G67050	-0.691799
AT5G67550	AT5G67550	-0.594536

## Sheet: biological process
#term ID		term description	genes mapped	enrichment score	direction	false discovery rate	method	matching proteins in your input (IDs)	matching proteins in your input (labels)
GO:0009686	biological process	gibberellin biosynthetic process	5	5.68472	bottom	0.0021	afc	3702.AT1G02400.1,3702.AT1G15550.1,3702.AT1G44090.1,3702.AT4G25420.1,3702.AT5G51810.1	GA2OX6,GA3OX1,GA20OX5,GA20OX1,GA20OX2
GO:0009740	biological process	gibberellic acid mediated signaling pathway	7	5.88397	bottom	5.1e-05	afc	3702.AT1G15550.1,3702.AT1G44090.1,3702.AT1G66350.1,3702.AT1G68360.1,3702.AT3G03450.1,3702.AT4G25420.1,3702.AT5G51810.1	GA3OX1,GA20OX5,RGL1,AT1G68360,RGL2,GA20OX1,GA20OX2
GO:0016114	biological process	terpenoid biosynthetic process	8	3.84842	bottom	0.0066	afc	3702.AT1G02400.1,3702.AT1G15550.1,3702.AT1G44090.1,3702.AT3G25810.1,3702.AT4G16740.1,3702.AT4G25420.1,3702.AT5G47770.1,3702.AT5G51810.1	GA2OX6,GA3OX1,GA20OX5,AT3G25810,TPS03,GA20OX1,FPS1,GA20OX2
GO:0010476	biological process	gibberellin mediated signaling pathway	9	4.92979	bottom	5.1e-05	afc	3702.AT1G15550.1,3702.AT1G44090.1,3702.AT1G66350.1,3702.AT1G68360.1,3702.AT3G03450.1,3702.AT3G63010.1,3702.AT4G25420.1,3702.AT5G27320.1,3702.AT5G51810.1	GA3OX1,GA20OX5,RGL1,AT1G68360,RGL2,GID1B,GA20OX1,GID1C,GA20OX2
GO:0009739	biological process	response to gibberellin	10	4.11918	bottom	0.0005	afc	3702.AT1G15550.1,3702.AT1G44090.1,3702.AT1G66350.1,3702.AT1G68360.1,3702.AT3G03450.1,3702.AT3G09600.1,3702.AT3G63010.1,3702.AT4G25420.1,3702.AT5G27320.1,3702.AT5G51810.1	GA3OX1,GA20OX5,RGL1,AT1G68360,RGL2,RVE8,GID1B,GA20OX1,GID1C,GA20OX2
GO:0045544	molecular function	gibberellin 20-oxidase activity	3	8.53487	bottom	0.00046	afc	3702.AT1G44090.1,3702.AT4G25420.1,3702.AT5G51810.1	GA20OX5,GA20OX1,GA20OX2
GO:0016706	molecular function	2-oxoglutarate-dependent dioxygenase activity	7	4.66789	bottom	0.00099	afc	3702.AT1G02400.1,3702.AT1G15550.1,3702.AT1G44090.1,3702.AT4G03050.2,3702.AT4G25420.1,3702.AT4G33910.1,3702.AT5G51810.1	GA2OX6,GA3OX1,GA20OX5,AOP3,GA20OX1,AT4G33910,GA20OX2
GO:0051213	molecular function	dioxygenase activity	12	3.35179	bottom	0.00099	afc	3702.AT1G02400.1,3702.AT1G11840.6,3702.AT1G15550.1,3702.AT1G44090.1,3702.AT1G55020.1,3702.AT4G03050.2,3702.AT4G03070.1,3702.AT4G10490.1,3702.AT4G25420.1,3702.AT4G33910.1,3702.AT5G05600.1,3702.AT5G51810.1	GA2OX6,GLX1,GA3OX1,GA20OX5,LOX1,AOP3,AOP1,AT4G10490,GA20OX1,AT4G33910,AT5G05600,GA20OX2

## Sheet: GO_0009740
GO:0009740; ES= 5.17		gibberellic acid mediated signaling pathway
node1	node2	node1 accession	node2 accession	node1 annotation	node2 annotation	score
GA3	GA2	AT5G25900.1	AT1G79460.1	Ent-kaurene oxidase, chloroplastic; Catalyzes three successive oxidations of the 4-methyl group of ent-kaurene giving kaurenoic acid, a key step in gibberellins (GAs) biosynthesis. GAs, which are involved many processes, including stem elongation, play a central role in plant development	Terpenoid cyclases/Protein prenyltransferases superfamily protein; Encodes for a protein with ent-kaurene synthase B activity which catalyzes the second step in the cyclization of GGPP to ent-kaurene in the gibberellins biosynthetic pathway	0.997
GA2	GA3	AT1G79460.1	AT5G25900.1	Terpenoid cyclases/Protein prenyltransferases superfamily protein; Encodes for a protein with ent-kaurene synthase B activity which catalyzes the second step in the cyclization of GGPP to ent-kaurene in the gibberellins biosynthetic pathway	Ent-kaurene oxidase, chloroplastic; Catalyzes three successive oxidations of the 4-methyl group of ent-kaurene giving kaurenoic acid, a key step in gibberellins (GAs) biosynthesis. GAs, which are involved many processes, including stem elongation, play a central role in plant development	0.997
SLY1	RGA1	AT4G24210.1	AT2G01570.1	F-box family protein; Essential component of the SCF-type E3 ligase complex, SCF(GID2), a complex that positively regulates the gibberellin signaling pathway. Upon gibberellin treatment, the SCF(GID2) complex mediates the ubiquitination and subsequent degradation of DELLA proteins (GAI, RGA and RGL2), some repressors of the gibberellin pathway, leading to activate the pathway	GRAS family transcription factor family protein; Member of the VHIID/DELLA regulatory family. Contains homopolymeric serine and threonine residues, a putative nuclear localization signal, leucine heptad repeats, and an LXXLL motif. Putative transcriptional regulator repressing the gibberellin response and integration of phytohormone signalling. DELLAs repress cell proliferation and expansion that…	0.995
RGA1	SLY1	AT2G01570.1	AT4G24210.1	GRAS family transcription factor family protein; Member of the VHIID/DELLA regulatory family. Contains homopolymeric serine and threonine residues, a putative nuclear localization signal, leucine heptad repeats, and an LXXLL motif. Putative transcriptional regulator repressing the gibberellin response and integration of phytohormone signalling. DELLAs repress cell proliferation and expansion that…	F-box family protein; Essential component of the SCF-type E3 ligase complex, SCF(GID2), a complex that positively regulates the gibberellin signaling pathway. Upon gibberellin treatment, the SCF(GID2) complex mediates the ubiquitination and subsequent degradation of DELLA proteins (GAI, RGA and RGL2), some repressors of the gibberellin pathway, leading to activate the pathway	0.995
GPA1	GCR1	AT2G26300.1	AT1G48270.1	Guanine nucleotide-binding protein alpha-1 subunit; Exhibits a fast rate of basal nucleotide exchange. Guanine nucleotide-binding proteins (G proteins) are involved as modulators or transducers in various transmembrane signaling systems. Together with GCR1, may regulate the cell cycle via a signaling cascade that uses phosphatidylinositol-specific phospholipase C (PI-PLC) as an effector and inosi…	G-protein coupled receptor 1; Together with GPA1, may regulate the cell cycle via a signaling cascade that uses phosphatidylinositol-specific phospholipase C (PI-PLC) as an effector and inositol 1,4,5- trisphosphate(IP(3)) as a second messenger. Acts as a negative regulator of GPA1-mediated abscisic acid (ABA) responses in guard cells, and together with GPA1 and GB1 during seed germination and ea…	0.988
GCR1	GPA1	AT1G48270.1	AT2G26300.1	G-protein coupled receptor 1; Together with GPA1, may regulate the cell cycle via a signaling cascade that uses phosphatidylinositol-specific phospholipase C (PI-PLC) as an effector and inositol 1,4,5- trisphosphate(IP(3)) as a second messenger. Acts as a negative regulator of GPA1-mediated abscisic acid (ABA) responses in guard cells, and together with GPA1 and GB1 during seed germination and ea…	Guanine nucleotide-binding protein alpha-1 subunit; Exhibits a fast rate of basal nucleotide exchange. Guanine nucleotide-binding proteins (G proteins) are involved as modulators or transducers in various transmembrane signaling systems. Together with GCR1, may regulate the cell cycle via a signaling cascade that uses phosphatidylinositol-specific phospholipase C (PI-PLC) as an effector and inosi…	0.988
SLY1	GAI	AT4G24210.1	AT1G14920.1	F-box family protein; Essential component of the SCF-type E3 ligase complex, SCF(GID2), a complex that positively regulates the gibberellin signaling pathway. Upon gibberellin treatment, the SCF(GID2) complex mediates the ubiquitination and subsequent degradation of DELLA proteins (GAI, RGA and RGL2), some repressors of the gibberellin pathway, leading to activate the pathway	GRAS family transcription factor family protein; Similar to a putative transcription factor and transcriptional coactivators. Repressor of GA responses and involved in gibberellic acid mediated signaling. Member of the DELLA proteins that restrain the cell proliferation and expansion that drives plant growth. The protein undergoes degradation in response to GA via the 26S proteasome. GAI may be i…	0.987
SLY1	RGL1	AT4G24210.1	AT1G66350.1	F-box family protein; Essential component of the SCF-type E3 ligase complex, SCF(GID2), a complex that positively regulates the gibberellin signaling pathway. Upon gibberellin treatment, the SCF(GID2) complex mediates the ubiquitination and subsequent degradation of DELLA proteins (GAI, RGA and RGL2), some repressors of the gibberellin pathway, leading to activate the pathway	DELLA protein RGL1; Probable transcriptional regulator that acts as a repressor of the gibberellin (GA) signaling pathway. No effect of the BOI proteins on its stability. Probably acts by participating in large multiprotein complexes that repress transcription of GA- inducible genes. Has overlapping but distinct roles in GA signaling compared to RGA and GAI. Regulates the floral development. May …	0.987
RGL1	SLY1	AT1G66350.1	AT4G24210.1	DELLA protein RGL1; Probable transcriptional regulator that acts as a repressor of the gibberellin (GA) signaling pathway. No effect of the BOI proteins on its stability. Probably acts by participating in large multiprotein complexes that repress transcription of GA- inducible genes. Has overlapping but distinct roles in GA signaling compared to RGA and GAI. Regulates the floral development. May …	F-box family protein; Essential component of the SCF-type E3 ligase complex, SCF(GID2), a complex that positively regulates the gibberellin signaling pathway. Upon gibberellin treatment, the SCF(GID2) complex mediates the ubiquitination and subsequent degradation of DELLA proteins (GAI, RGA and RGL2), some repressors of the gibberellin pathway, leading to activate the pathway	0.987
GAI	SLY1	AT1G14920.1	AT4G24210.1	GRAS family transcription factor family protein; Similar to a putative transcription factor and transcriptional coactivators. Repressor of GA responses and involved in gibberellic acid mediated signaling. Member of the DELLA proteins that restrain the cell proliferation and expansion that drives plant growth. The protein undergoes degradation in response to GA via the 26S proteasome. GAI may be i…	F-box family protein; Essential component of the SCF-type E3 ligase complex, SCF(GID2), a complex that positively regulates the gibberellin signaling pathway. Upon gibberellin treatment, the SCF(GID2) complex mediates the ubiquitination and subsequent degradation of DELLA proteins (GAI, RGA and RGL2), some repressors of the gibberellin pathway, leading to activate the pathway	0.987
PRE1	IBH1	AT5G39860.1	AT2G43060.1	Basic helix-loop-helix (bHLH) DNA-binding family protein; Atypical and probable non DNA-binding bHLH transcription factor that integrates multiple signaling pathways to regulate cell elongation and plant development. Binds IBH1, forming a pair of antagonistic bHLH transcription factors that function downstream of BZR1 to mediate brassinosteroid regulation of cell elongation. Regulates light respo…	Transcription factor IBH1; Atypical and probable non DNA-binding bHLH transcription factor that acts as transcriptional repressor that negatively regulates cell and organ elongation in response to gibberellin (GA) and brassinosteroid (BR) signaling. Is able to form heterodimer with BHLH49, thus inhibiting DNA binding of BHLH49, which is a transcriptional activator that regulates the expression of…	0.977
IBH1	PRE1	AT2G43060.1	AT5G39860.1	Transcription factor IBH1; Atypical and probable non DNA-binding bHLH transcription factor that acts as transcriptional repressor that negatively regulates cell and organ elongation in response to gibberellin (GA) and brassinosteroid (BR) signaling. Is able to form heterodimer with BHLH49, thus inhibiting DNA binding of BHLH49, which is a transcriptional activator that regulates the expression of…	Basic helix-loop-helix (bHLH) DNA-binding family protein; Atypical and probable non DNA-binding bHLH transcription factor that integrates multiple signaling pathways to regulate cell elongation and plant development. Binds IBH1, forming a pair of antagonistic bHLH transcription factors that function downstream of BZR1 to mediate brassinosteroid regulation of cell elongation. Regulates light respo…	0.977
RGA1	PIF3	AT2G01570.1	AT1G09530.2	GRAS family transcription factor family protein; Member of the VHIID/DELLA regulatory family. Contains homopolymeric serine and threonine residues, a putative nuclear localization signal, leucine heptad repeats, and an LXXLL motif. Putative transcriptional regulator repressing the gibberellin response and integration of phytohormone signalling. DELLAs repress cell proliferation and expansion that…	Transcription factor interacting with photoreceptors phyA and phyB. Forms a ternary complex in vitro with G-box element of the promoters of LHY, CCA1. Acts as a negative regulator of phyB signalling. It degrades rapidly after irradiation of dark grown seedlings in a process controlled by phytochromes. Does not play a significant role in controlling light input and function of the circadian clockw…	0.974
PIF3	RGA1	AT1G09530.2	AT2G01570.1	Transcription factor interacting with photoreceptors phyA and phyB. Forms a ternary complex in vitro with G-box element of the promoters of LHY, CCA1. Acts as a negative regulator of phyB signalling. It degrades rapidly after irradiation of dark grown seedlings in a process controlled by phytochromes. Does not play a significant role in controlling light input and function of the circadian clockw…	GRAS family transcription factor family protein; Member of the VHIID/DELLA regulatory family. Contains homopolymeric serine and threonine residues, a putative nuclear localization signal, leucine heptad repeats, and an LXXLL motif. Putative transcriptional regulator repressing the gibberellin response and integration of phytohormone signalling. DELLAs repress cell proliferation and expansion that…	0.974
IBH1	HBI1	AT2G43060.1	AT2G18300.3	Transcription factor IBH1; Atypical and probable non DNA-binding bHLH transcription factor that acts as transcriptional repressor that negatively regulates cell and organ elongation in response to gibberellin (GA) and brassinosteroid (BR) signaling. Is able to form heterodimer with BHLH49, thus inhibiting DNA binding of BHLH49, which is a transcriptional activator that regulates the expression of…	Basic helix-loop-helix (bHLH) DNA-binding superfamily protein; Atypical bHLH transcription factor that acts as positive regulator of cell elongation downstream of multiple external and endogenous signals by direct binding to the promoters and activation of the two expansin genes EXPA1 and EXPA8, encoding cell wall loosening enzymes. Transcriptional activity is inhibited when binding to the bHLH t…	0.971
HBI1	IBH1	AT2G18300.3	AT2G43060.1	Basic helix-loop-helix (bHLH) DNA-binding superfamily protein; Atypical bHLH transcription factor that acts as positive regulator of cell elongation downstream of multiple external and endogenous signals by direct binding to the promoters and activation of the two expansin genes EXPA1 and EXPA8, encoding cell wall loosening enzymes. Transcriptional activity is inhibited when binding to the bHLH t…	Transcription factor IBH1; Atypical and probable non DNA-binding bHLH transcription factor that acts as transcriptional repressor that negatively regulates cell and organ elongation in response to gibberellin (GA) and brassinosteroid (BR) signaling. Is able to form heterodimer with BHLH49, thus inhibiting DNA binding of BHLH49, which is a transcriptional activator that regulates the expression of…	0.971
SLY1	RGL2	AT4G24210.1	AT3G03450.1	F-box family protein; Essential component of the SCF-type E3 ligase complex, SCF(GID2), a complex that positively regulates the gibberellin signaling pathway. Upon gibberellin treatment, the SCF(GID2) complex mediates the ubiquitination and subsequent degradation of DELLA proteins (GAI, RGA and RGL2), some repressors of the gibberellin pathway, leading to activate the pathway	DELLA protein RGL2; Probable transcriptional regulator that acts as a repressor of the gibberellin (GA) signaling pathway. No effect of the BOI proteins on its stability. Probably acts by participating in large multiprotein complexes that repress transcription of GA- inducible genes. Upon GA application, it is degraded by the proteasome, allowing the GA signaling pathway. Acts as a major GA- resp…	0.97
RGL2	SLY1	AT3G03450.1	AT4G24210.1	DELLA protein RGL2; Probable transcriptional regulator that acts as a repressor of the gibberellin (GA) signaling pathway. No effect of the BOI proteins on its stability. Probably acts by participating in large multiprotein complexes that repress transcription of GA- inducible genes. Upon GA application, it is degraded by the proteasome, allowing the GA signaling pathway. Acts as a major GA- resp…	F-box family protein; Essential component of the SCF-type E3 ligase complex, SCF(GID2), a complex that positively regulates the gibberellin signaling pathway. Upon gibberellin treatment, the SCF(GID2) complex mediates the ubiquitination and subsequent degradation of DELLA proteins (GAI, RGA and RGL2), some repressors of the gibberellin pathway, leading to activate the pathway	0.97
PIF3	HY5	AT1G09530.2	AT5G11260.1	Transcription factor interacting with photoreceptors phyA and phyB. Forms a ternary complex in vitro with G-box element of the promoters of LHY, CCA1. Acts as a negative regulator of phyB signalling. It degrades rapidly after irradiation of dark grown seedlings in a process controlled by phytochromes. Does not play a significant role in controlling light input and function of the circadian clockw…	Basic leucine zipper (bZIP) transcription factor. Nuclear localization. Involved in light-regulated transcriptional activation of G-box-containing promoters. Negatively regulated by Cop1. Although cytokinins do not appear to affect the gene's promoter activity, they appear to stabilize the protein. HY5 plays a role in anthocyanin accumulation in far-red light and blue light, but not in red light …	0.97
HY5	PIF3	AT5G11260.1	AT1G09530.2	Basic leucine zipper (bZIP) transcription factor. Nuclear localization. Involved in light-regulated transcriptional activation of G-box-containing promoters. Negatively regulated by Cop1. Although cytokinins do not appear to affect the gene's promoter activity, they appear to stabilize the protein. HY5 plays a role in anthocyanin accumulation in far-red light and blue light, but not in red light …	Transcription factor interacting with photoreceptors phyA and phyB. Forms a ternary complex in vitro with G-box element of the promoters of LHY, CCA1. Acts as a negative regulator of phyB signalling. It degrades rapidly after irradiation of dark grown seedlings in a process controlled by phytochromes. Does not play a significant role in controlling light input and function of the circadian clockw…	0.97
GA3OX1	GA3	AT1G15550.1	AT5G25900.1	Gibberellin 3-beta-dioxygenase 1; Involved in later steps of the gibberellic acid biosynthetic pathway. Activated by AGAMOUS in a cal-1, ap1-1 background. Deletion of 208 bp from -1016 to -809 (&#916;-808) resulted in loss of GA-negative feedback (this sequence, which contains a 43-bp sequence GNFEI, was shown to be sufficient for GA-negative feedback); Belongs to the iron/ascorbate-dependent oxi…	Ent-kaurene oxidase, chloroplastic; Catalyzes three successive oxidations of the 4-methyl group of ent-kaurene giving kaurenoic acid, a key step in gibberellins (GAs) biosynthesis. GAs, which are involved many processes, including stem elongation, play a central role in plant development	0.967
GA3	GA3OX1	AT5G25900.1	AT1G15550.1	Ent-kaurene oxidase, chloroplastic; Catalyzes three successive oxidations of the 4-methyl group of ent-kaurene giving kaurenoic acid, a key step in gibberellins (GAs) biosynthesis. GAs, which are involved many processes, including stem elongation, play a central role in plant development	Gibberellin 3-beta-dioxygenase 1; Involved in later steps of the gibberellic acid biosynthetic pathway. Activated by AGAMOUS in a cal-1, ap1-1 background. Deletion of 208 bp from -1016 to -809 (&#916;-808) resulted in loss of GA-negative feedback (this sequence, which contains a 43-bp sequence GNFEI, was shown to be sufficient for GA-negative feedback); Belongs to the iron/ascorbate-dependent oxi…	0.967
SLY1	RGL3	AT4G24210.1	AT5G17490.1	F-box family protein; Essential component of the SCF-type E3 ligase complex, SCF(GID2), a complex that positively regulates the gibberellin signaling pathway. Upon gibberellin treatment, the SCF(GID2) complex mediates the ubiquitination and subsequent degradation of DELLA proteins (GAI, RGA and RGL2), some repressors of the gibberellin pathway, leading to activate the pathway	DELLA protein RGL3; Probable transcriptional regulator that acts as a repressor of the gibberellin (GA) signaling pathway. No effect of the BOI proteins on its stability. Probably acts by participating in large multiprotein complexes that repress transcription of GA- inducible genes. Its activity may be regulated by phytohormones such as auxin and ethylene (By similarity); Belongs to the GRAS fam…	0.965
RGL3	SLY1	AT5G17490.1	AT4G24210.1	DELLA protein RGL3; Probable transcriptional regulator that acts as a repressor of the gibberellin (GA) signaling pathway. No effect of the BOI proteins on its stability. Probably acts by participating in large multiprotein complexes that repress transcription of GA- inducible genes. Its activity may be regulated by phytohormones such as auxin and ethylene (By similarity); Belongs to the GRAS fam…	F-box family protein; Essential component of the SCF-type E3 ligase complex, SCF(GID2), a complex that positively regulates the gibberellin signaling pathway. Upon gibberellin treatment, the SCF(GID2) complex mediates the ubiquitination and subsequent degradation of DELLA proteins (GAI, RGA and RGL2), some repressors of the gibberellin pathway, leading to activate the pathway	0.965
GA3OX1	GA2	AT1G15550.1	AT1G79460.1	Gibberellin 3-beta-dioxygenase 1; Involved in later steps of the gibberellic acid biosynthetic pathway. Activated by AGAMOUS in a cal-1, ap1-1 background. Deletion of 208 bp from -1016 to -809 (&#916;-808) resulted in loss of GA-negative feedback (this sequence, which contains a 43-bp sequence GNFEI, was shown to be sufficient for GA-negative feedback); Belongs to the iron/ascorbate-dependent oxi…	Terpenoid cyclases/Protein prenyltransferases superfamily protein; Encodes for a protein with ent-kaurene synthase B activity which catalyzes the second step in the cyclization of GGPP to ent-kaurene in the gibberellins biosynthetic pathway	0.951
GA2	GA3OX1	AT1G79460.1	AT1G15550.1	Terpenoid cyclases/Protein prenyltransferases superfamily protein; Encodes for a protein with ent-kaurene synthase B activity which catalyzes the second step in the cyclization of GGPP to ent-kaurene in the gibberellins biosynthetic pathway	Gibberellin 3-beta-dioxygenase 1; Involved in later steps of the gibberellic acid biosynthetic pathway. Activated by AGAMOUS in a cal-1, ap1-1 background. Deletion of 208 bp from -1016 to -809 (&#916;-808) resulted in loss of GA-negative feedback (this sequence, which contains a 43-bp sequence GNFEI, was shown to be sufficient for GA-negative feedback); Belongs to the iron/ascorbate-dependent oxi…	0.951
GA3OX1	GA20OX1	AT1G15550.1	AT4G25420.1	Gibberellin 3-beta-dioxygenase 1; Involved in later steps of the gibberellic acid biosynthetic pathway. Activated by AGAMOUS in a cal-1, ap1-1 background. Deletion of 208 bp from -1016 to -809 (&#916;-808) resulted in loss of GA-negative feedback (this sequence, which contains a 43-bp sequence GNFEI, was shown to be sufficient for GA-negative feedback); Belongs to the iron/ascorbate-dependent oxi…	2-oxoglutarate (2OG) and Fe(II)-dependent oxygenase superfamily protein; Key oxidase enzyme in the biosynthesis of gibberellin that catalyzes the conversion of GA12 and GA53 to GA9 and GA20 respectively, via a three-step oxidation at C-20 of the GA skeleton. GA53 is less effectively oxidized than GA12, and GA25 is also formed as a minor product. Involved in the promotion of the floral transition,…	0.935
GA20OX1	GA3OX1	AT4G25420.1	AT1G15550.1	2-oxoglutarate (2OG) and Fe(II)-dependent oxygenase superfamily protein; Key oxidase enzyme in the biosynthesis of gibberellin that catalyzes the conversion of GA12 and GA53 to GA9 and GA20 respectively, via a three-step oxidation at C-20 of the GA skeleton. GA53 is less effectively oxidized than GA12, and GA25 is also formed as a minor product. Involved in the promotion of the floral transition,…	Gibberellin 3-beta-dioxygenase 1; Involved in later steps of the gibberellic acid biosynthetic pathway. Activated by AGAMOUS in a cal-1, ap1-1 background. Deletion of 208 bp from -1016 to -809 (&#916;-808) resulted in loss of GA-negative feedback (this sequence, which contains a 43-bp sequence GNFEI, was shown to be sufficient for GA-negative feedback); Belongs to the iron/ascorbate-dependent oxi…	0.935
GA3OX1	GA20OX2	AT1G15550.1	AT5G51810.1	Gibberellin 3-beta-dioxygenase 1; Involved in later steps of the gibberellic acid biosynthetic pathway. Activated by AGAMOUS in a cal-1, ap1-1 background. Deletion of 208 bp from -1016 to -809 (&#916;-808) resulted in loss of GA-negative feedback (this sequence, which contains a 43-bp sequence GNFEI, was shown to be sufficient for GA-negative feedback); Belongs to the iron/ascorbate-dependent oxi…	Gibberellin 20 oxidase 2; Key oxidase enzyme in the biosynthesis of gibberellin that catalyzes the conversion of GA12 and GA53 to GA9 and GA20 respectively, via a three-step oxidation at C-20 of the GA skeleton. GA53 is less effectively oxidized than GA12, and GA25 is also formed as a minor product. Involved in the promotion of the floral transition, fertiliy and silique elongation, but plays onl…	0.93
GA20OX2	GA3OX1	AT5G51810.1	AT1G15550.1	Gibberellin 20 oxidase 2; Key oxidase enzyme in the biosynthesis of gibberellin that catalyzes the conversion of GA12 and GA53 to GA9 and GA20 respectively, via a three-step oxidation at C-20 of the GA skeleton. GA53 is less effectively oxidized than GA12, and GA25 is also formed as a minor product. Involved in the promotion of the floral transition, fertiliy and silique elongation, but plays onl…	Gibberellin 3-beta-dioxygenase 1; Involved in later steps of the gibberellic acid biosynthetic pathway. Activated by AGAMOUS in a cal-1, ap1-1 background. Deletion of 208 bp from -1016 to -809 (&#916;-808) resulted in loss of GA-negative feedback (this sequence, which contains a 43-bp sequence GNFEI, was shown to be sufficient for GA-negative feedback); Belongs to the iron/ascorbate-dependent oxi…	0.93
GA3OX1	GA20OX3	AT1G15550.1	AT5G07200.1	Gibberellin 3-beta-dioxygenase 1; Involved in later steps of the gibberellic acid biosynthetic pathway. Activated by AGAMOUS in a cal-1, ap1-1 background. Deletion of 208 bp from -1016 to -809 (&#916;-808) resulted in loss of GA-negative feedback (this sequence, which contains a 43-bp sequence GNFEI, was shown to be sufficient for GA-negative feedback); Belongs to the iron/ascorbate-dependent oxi…	Gibberellin 20 oxidase 3; Key oxidase enzyme in the biosynthesis of gibberellin that catalyzes the conversion of GA12 and GA53 to GA9 and GA20 respectively, via a three-step oxidation at C-20 of the GA skeleton. GA53 is less effectively oxidized than GA12, and GA25 is also formed as a minor product; Belongs to the iron/ascorbate-dependent oxidoreductase family. GA20OX subfamily	0.928
GA3OX1	GA20OX4	AT1G15550.1	AT1G60980.1	Gibberellin 3-beta-dioxygenase 1; Involved in later steps of the gibberellic acid biosynthetic pathway. Activated by AGAMOUS in a cal-1, ap1-1 background. Deletion of 208 bp from -1016 to -809 (&#916;-808) resulted in loss of GA-negative feedback (this sequence, which contains a 43-bp sequence GNFEI, was shown to be sufficient for GA-negative feedback); Belongs to the iron/ascorbate-dependent oxi…	Gibberellin 20 oxidase 4; Key oxidase enzyme in the biosynthesis of gibberellin that catalyzes the conversion of GA12 and GA53 to GA9 and GA20 respectively, via a three-step oxidation at C-20 of the GA skeleton	0.928
GA20OX4	GA3OX1	AT1G60980.1	AT1G15550.1	Gibberellin 20 oxidase 4; Key oxidase enzyme in the biosynthesis of gibberellin that catalyzes the conversion of GA12 and GA53 to GA9 and GA20 respectively, via a three-step oxidation at C-20 of the GA skeleton	Gibberellin 3-beta-dioxygenase 1; Involved in later steps of the gibberellic acid biosynthetic pathway. Activated by AGAMOUS in a cal-1, ap1-1 background. Deletion of 208 bp from -1016 to -809 (&#916;-808) resulted in loss of GA-negative feedback (this sequence, which contains a 43-bp sequence GNFEI, was shown to be sufficient for GA-negative feedback); Belongs to the iron/ascorbate-dependent oxi…	0.928
GA20OX3	GA3OX1	AT5G07200.1	AT1G15550.1	Gibberellin 20 oxidase 3; Key oxidase enzyme in the biosynthesis of gibberellin that catalyzes the conversion of GA12 and GA53 to GA9 and GA20 respectively, via a three-step oxidation at C-20 of the GA skeleton. GA53 is less effectively oxidized than GA12, and GA25 is also formed as a minor product; Belongs to the iron/ascorbate-dependent oxidoreductase family. GA20OX subfamily	Gibberellin 3-beta-dioxygenase 1; Involved in later steps of the gibberellic acid biosynthetic pathway. Activated by AGAMOUS in a cal-1, ap1-1 background. Deletion of 208 bp from -1016 to -809 (&#916;-808) resulted in loss of GA-negative feedback (this sequence, which contains a 43-bp sequence GNFEI, was shown to be sufficient for GA-negative feedback); Belongs to the iron/ascorbate-dependent oxi…	0.928
GA3	GA20OX1	AT5G25900.1	AT4G25420.1	Ent-kaurene oxidase, chloroplastic; Catalyzes three successive oxidations of the 4-methyl group of ent-kaurene giving kaurenoic acid, a key step in gibberellins (GAs) biosynthesis. GAs, which are involved many processes, including stem elongation, play a central role in plant development	2-oxoglutarate (2OG) and Fe(II)-dependent oxygenase superfamily protein; Key oxidase enzyme in the biosynthesis of gibberellin that catalyzes the conversion of GA12 and GA53 to GA9 and GA20 respectively, via a three-step oxidation at C-20 of the GA skeleton. GA53 is less effectively oxidized than GA12, and GA25 is also formed as a minor product. Involved in the promotion of the floral transition,…	0.927
GA20OX1	GA3	AT4G25420.1	AT5G25900.1	2-oxoglutarate (2OG) and Fe(II)-dependent oxygenase superfamily protein; Key oxidase enzyme in the biosynthesis of gibberellin that catalyzes the conversion of GA12 and GA53 to GA9 and GA20 respectively, via a three-step oxidation at C-20 of the GA skeleton. GA53 is less effectively oxidized than GA12, and GA25 is also formed as a minor product. Involved in the promotion of the floral transition,…	Ent-kaurene oxidase, chloroplastic; Catalyzes three successive oxidations of the 4-methyl group of ent-kaurene giving kaurenoic acid, a key step in gibberellins (GAs) biosynthesis. GAs, which are involved many processes, including stem elongation, play a central role in plant development	0.927
PIF3	GAI	AT1G09530.2	AT1G14920.1	Transcription factor interacting with photoreceptors phyA and phyB. Forms a ternary complex in vitro with G-box element of the promoters of LHY, CCA1. Acts as a negative regulator of phyB signalling. It degrades rapidly after irradiation of dark grown seedlings in a process controlled by phytochromes. Does not play a significant role in controlling light input and function of the circadian clockw…	GRAS family transcription factor family protein; Similar to a putative transcription factor and transcriptional coactivators. Repressor of GA responses and involved in gibberellic acid mediated signaling. Member of the DELLA proteins that restrain the cell proliferation and expansion that drives plant growth. The protein undergoes degradation in response to GA via the 26S proteasome. GAI may be i…	0.925
GAI	PIF3	AT1G14920.1	AT1G09530.2	GRAS family transcription factor family protein; Similar to a putative transcription factor and transcriptional coactivators. Repressor of GA responses and involved in gibberellic acid mediated signaling. Member of the DELLA proteins that restrain the cell proliferation and expansion that drives plant growth. The protein undergoes degradation in response to GA via the 26S proteasome. GAI may be i…	Transcription factor interacting with photoreceptors phyA and phyB. Forms a ternary complex in vitro with G-box element of the promoters of LHY, CCA1. Acts as a negative regulator of phyB signalling. It degrades rapidly after irradiation of dark grown seedlings in a process controlled by phytochromes. Does not play a significant role in controlling light input and function of the circadian clockw…	0.925
GA2	GA1	AT1G79460.1	AT4G02780.1	Terpenoid cyclases/Protein prenyltransferases superfamily protein; Encodes for a protein with ent-kaurene synthase B activity which catalyzes the second step in the cyclization of GGPP to ent-kaurene in the gibberellins biosynthetic pathway	Terpenoid cyclases/Protein prenyltransferases superfamily protein; Catalyzes the conversion of geranylgeranyl pyrophosphate (GGPP) to copalyl pyrophosphate (CPP) of gibberellin biosynthesis	0.922
GA1	GA2	AT4G02780.1	AT1G79460.1	Terpenoid cyclases/Protein prenyltransferases superfamily protein; Catalyzes the conversion of geranylgeranyl pyrophosphate (GGPP) to copalyl pyrophosphate (CPP) of gibberellin biosynthesis	Terpenoid cyclases/Protein prenyltransferases superfamily protein; Encodes for a protein with ent-kaurene synthase B activity which catalyzes the second step in the cyclization of GGPP to ent-kaurene in the gibberellins biosynthetic pathway	0.922
SPY	GAI	AT3G11540.1	AT1G14920.1	Probable UDP-N-acetylglucosamine--peptide N-acetylglucosaminyltransferase SPINDLY; Probable O-linked N-acetylglucosamine transferase (OGT) involved in various processes such as gibberellin (GA) signaling pathway and circadian clock. OGTs catalyze the addition of nucleotide-activated sugars directly onto the polypeptide through O-glycosidic linkage with the hydroxyl of serine or threonine. Probabl…	GRAS family transcription factor family protein; Similar to a putative transcription factor and transcriptional coactivators. Repressor of GA responses and involved in gibberellic acid mediated signaling. Member of the DELLA proteins that restrain the cell proliferation and expansion that drives plant growth. The protein undergoes degradation in response to GA via the 26S proteasome. GAI may be i…	0.908
GAI	SPY	AT1G14920.1	AT3G11540.1	GRAS family transcription factor family protein; Similar to a putative transcription factor and transcriptional coactivators. Repressor of GA responses and involved in gibberellic acid mediated signaling. Member of the DELLA proteins that restrain the cell proliferation and expansion that drives plant growth. The protein undergoes degradation in response to GA via the 26S proteasome. GAI may be i…	Probable UDP-N-acetylglucosamine--peptide N-acetylglucosaminyltransferase SPINDLY; Probable O-linked N-acetylglucosamine transferase (OGT) involved in various processes such as gibberellin (GA) signaling pathway and circadian clock. OGTs catalyze the addition of nucleotide-activated sugars directly onto the polypeptide through O-glycosidic linkage with the hydroxyl of serine or threonine. Probabl…	0.908
RGL2	PIF3	AT3G03450.1	AT1G09530.2	DELLA protein RGL2; Probable transcriptional regulator that acts as a repressor of the gibberellin (GA) signaling pathway. No effect of the BOI proteins on its stability. Probably acts by participating in large multiprotein complexes that repress transcription of GA- inducible genes. Upon GA application, it is degraded by the proteasome, allowing the GA signaling pathway. Acts as a major GA- resp…	Transcription factor interacting with photoreceptors phyA and phyB. Forms a ternary complex in vitro with G-box element of the promoters of LHY, CCA1. Acts as a negative regulator of phyB signalling. It degrades rapidly after irradiation of dark grown seedlings in a process controlled by phytochromes. Does not play a significant role in controlling light input and function of the circadian clockw…	0.903
PIF3	RGL2	AT1G09530.2	AT3G03450.1	Transcription factor interacting with photoreceptors phyA and phyB. Forms a ternary complex in vitro with G-box element of the promoters of LHY, CCA1. Acts as a negative regulator of phyB signalling. It degrades rapidly after irradiation of dark grown seedlings in a process controlled by phytochromes. Does not play a significant role in controlling light input and function of the circadian clockw…	DELLA protein RGL2; Probable transcriptional regulator that acts as a repressor of the gibberellin (GA) signaling pathway. No effect of the BOI proteins on its stability. Probably acts by participating in large multiprotein complexes that repress transcription of GA- inducible genes. Upon GA application, it is degraded by the proteasome, allowing the GA signaling pathway. Acts as a major GA- resp…	0.903
GAI	GA3OX1	AT1G14920.1	AT1G15550.1	GRAS family transcription factor family protein; Similar to a putative transcription factor and transcriptional coactivators. Repressor of GA responses and involved in gibberellic acid mediated signaling. Member of the DELLA proteins that restrain the cell proliferation and expansion that drives plant growth. The protein undergoes degradation in response to GA via the 26S proteasome. GAI may be i…	Gibberellin 3-beta-dioxygenase 1; Involved in later steps of the gibberellic acid biosynthetic pathway. Activated by AGAMOUS in a cal-1, ap1-1 background. Deletion of 208 bp from -1016 to -809 (&#916;-808) resulted in loss of GA-negative feedback (this sequence, which contains a 43-bp sequence GNFEI, was shown to be sufficient for GA-negative feedback); Belongs to the iron/ascorbate-dependent oxi…	0.898
GA3OX1	GAI	AT1G15550.1	AT1G14920.1	Gibberellin 3-beta-dioxygenase 1; Involved in later steps of the gibberellic acid biosynthetic pathway. Activated by AGAMOUS in a cal-1, ap1-1 background. Deletion of 208 bp from -1016 to -809 (&#916;-808) resulted in loss of GA-negative feedback (this sequence, which contains a 43-bp sequence GNFEI, was shown to be sufficient for GA-negative feedback); Belongs to the iron/ascorbate-dependent oxi…	GRAS family transcription factor family protein; Similar to a putative transcription factor and transcriptional coactivators. Repressor of GA responses and involved in gibberellic acid mediated signaling. Member of the DELLA proteins that restrain the cell proliferation and expansion that drives plant growth. The protein undergoes degradation in response to GA via the 26S proteasome. GAI may be i…	0.898
RGL1	PIF3	AT1G66350.1	AT1G09530.2	DELLA protein RGL1; Probable transcriptional regulator that acts as a repressor of the gibberellin (GA) signaling pathway. No effect of the BOI proteins on its stability. Probably acts by participating in large multiprotein complexes that repress transcription of GA- inducible genes. Has overlapping but distinct roles in GA signaling compared to RGA and GAI. Regulates the floral development. May …	Transcription factor interacting with photoreceptors phyA and phyB. Forms a ternary complex in vitro with G-box element of the promoters of LHY, CCA1. Acts as a negative regulator of phyB signalling. It degrades rapidly after irradiation of dark grown seedlings in a process controlled by phytochromes. Does not play a significant role in controlling light input and function of the circadian clockw…	0.894
PIF3	RGL1	AT1G09530.2	AT1G66350.1	Transcription factor interacting with photoreceptors phyA and phyB. Forms a ternary complex in vitro with G-box element of the promoters of LHY, CCA1. Acts as a negative regulator of phyB signalling. It degrades rapidly after irradiation of dark grown seedlings in a process controlled by phytochromes. Does not play a significant role in controlling light input and function of the circadian clockw…	DELLA protein RGL1; Probable transcriptional regulator that acts as a repressor of the gibberellin (GA) signaling pathway. No effect of the BOI proteins on its stability. Probably acts by participating in large multiprotein complexes that repress transcription of GA- inducible genes. Has overlapping but distinct roles in GA signaling compared to RGA and GAI. Regulates the floral development. May …	0.894
GA20OX1	GA2	AT4G25420.1	AT1G79460.1	2-oxoglutarate (2OG) and Fe(II)-dependent oxygenase superfamily protein; Key oxidase enzyme in the biosynthesis of gibberellin that catalyzes the conversion of GA12 and GA53 to GA9 and GA20 respectively, via a three-step oxidation at C-20 of the GA skeleton. GA53 is less effectively oxidized than GA12, and GA25 is also formed as a minor product. Involved in the promotion of the floral transition,…	Terpenoid cyclases/Protein prenyltransferases superfamily protein; Encodes for a protein with ent-kaurene synthase B activity which catalyzes the second step in the cyclization of GGPP to ent-kaurene in the gibberellins biosynthetic pathway	0.894
GA2	GA20OX1	AT1G79460.1	AT4G25420.1	Terpenoid cyclases/Protein prenyltransferases superfamily protein; Encodes for a protein with ent-kaurene synthase B activity which catalyzes the second step in the cyclization of GGPP to ent-kaurene in the gibberellins biosynthetic pathway	2-oxoglutarate (2OG) and Fe(II)-dependent oxygenase superfamily protein; Key oxidase enzyme in the biosynthesis of gibberellin that catalyzes the conversion of GA12 and GA53 to GA9 and GA20 respectively, via a three-step oxidation at C-20 of the GA skeleton. GA53 is less effectively oxidized than GA12, and GA25 is also formed as a minor product. Involved in the promotion of the floral transition,…	0.894

## Sheet: GO_0010476
GO:0010476	ES=4.27	gibberellin mediated signaling pathway
node1	node2	node1 accession	node2 accession	node1 annotation	node2 annotation	score
GA3	GA2	AT5G25900.1	AT1G79460.1	Ent-kaurene oxidase, chloroplastic; Catalyzes three successive oxidations of the 4-methyl group of ent-kaurene giving kaurenoic acid, a key step in gibberellins (GAs) biosynthesis. GAs, which are involved many processes, including stem elongation, play a central role in plant development	Terpenoid cyclases/Protein prenyltransferases superfamily protein; Encodes for a protein with ent-kaurene synthase B activity which catalyzes the second step in the cyclization of GGPP to ent-kaurene in the gibberellins biosynthetic pathway	0.997
GA2	GA3	AT1G79460.1	AT5G25900.1	Terpenoid cyclases/Protein prenyltransferases superfamily protein; Encodes for a protein with ent-kaurene synthase B activity which catalyzes the second step in the cyclization of GGPP to ent-kaurene in the gibberellins biosynthetic pathway	Ent-kaurene oxidase, chloroplastic; Catalyzes three successive oxidations of the 4-methyl group of ent-kaurene giving kaurenoic acid, a key step in gibberellins (GAs) biosynthesis. GAs, which are involved many processes, including stem elongation, play a central role in plant development	0.997
SLY1	RGA1	AT4G24210.1	AT2G01570.1	F-box family protein; Essential component of the SCF-type E3 ligase complex, SCF(GID2), a complex that positively regulates the gibberellin signaling pathway. Upon gibberellin treatment, the SCF(GID2) complex mediates the ubiquitination and subsequent degradation of DELLA proteins (GAI, RGA and RGL2), some repressors of the gibberellin pathway, leading to activate the pathway	GRAS family transcription factor family protein; Member of the VHIID/DELLA regulatory family. Contains homopolymeric serine and threonine residues, a putative nuclear localization signal, leucine heptad repeats, and an LXXLL motif. Putative transcriptional regulator repressing the gibberellin response and integration of phytohormone signalling. DELLAs repress cell proliferation and expansion that…	0.995
RGA1	SLY1	AT2G01570.1	AT4G24210.1	GRAS family transcription factor family protein; Member of the VHIID/DELLA regulatory family. Contains homopolymeric serine and threonine residues, a putative nuclear localization signal, leucine heptad repeats, and an LXXLL motif. Putative transcriptional regulator repressing the gibberellin response and integration of phytohormone signalling. DELLAs repress cell proliferation and expansion that…	F-box family protein; Essential component of the SCF-type E3 ligase complex, SCF(GID2), a complex that positively regulates the gibberellin signaling pathway. Upon gibberellin treatment, the SCF(GID2) complex mediates the ubiquitination and subsequent degradation of DELLA proteins (GAI, RGA and RGL2), some repressors of the gibberellin pathway, leading to activate the pathway	0.995
RGA1	GID1A	AT2G01570.1	AT3G05120.1	GRAS family transcription factor family protein; Member of the VHIID/DELLA regulatory family. Contains homopolymeric serine and threonine residues, a putative nuclear localization signal, leucine heptad repeats, and an LXXLL motif. Putative transcriptional regulator repressing the gibberellin response and integration of phytohormone signalling. DELLAs repress cell proliferation and expansion that…	alpha/beta-Hydrolases superfamily protein; Functions as soluble gibberellin (GA) receptor. GA is an essential hormone that regulates growth and development in plants. Binds with high affinity the biologically active gibberellin GA4, but has no affinity for the biologically inactive GAs. In response to GA, interacts with specific DELLA proteins, known as repressors of GA-induced growth, and target…	0.994
GID1A	GAI	AT3G05120.1	AT1G14920.1	alpha/beta-Hydrolases superfamily protein; Functions as soluble gibberellin (GA) receptor. GA is an essential hormone that regulates growth and development in plants. Binds with high affinity the biologically active gibberellin GA4, but has no affinity for the biologically inactive GAs. In response to GA, interacts with specific DELLA proteins, known as repressors of GA-induced growth, and target…	GRAS family transcription factor family protein; Similar to a putative transcription factor and transcriptional coactivators. Repressor of GA responses and involved in gibberellic acid mediated signaling. Member of the DELLA proteins that restrain the cell proliferation and expansion that drives plant growth. The protein undergoes degradation in response to GA via the 26S proteasome. GAI may be i…	0.994
GID1A	RGA1	AT3G05120.1	AT2G01570.1	alpha/beta-Hydrolases superfamily protein; Functions as soluble gibberellin (GA) receptor. GA is an essential hormone that regulates growth and development in plants. Binds with high affinity the biologically active gibberellin GA4, but has no affinity for the biologically inactive GAs. In response to GA, interacts with specific DELLA proteins, known as repressors of GA-induced growth, and target…	GRAS family transcription factor family protein; Member of the VHIID/DELLA regulatory family. Contains homopolymeric serine and threonine residues, a putative nuclear localization signal, leucine heptad repeats, and an LXXLL motif. Putative transcriptional regulator repressing the gibberellin response and integration of phytohormone signalling. DELLAs repress cell proliferation and expansion that…	0.994
GAI	GID1A	AT1G14920.1	AT3G05120.1	GRAS family transcription factor family protein; Similar to a putative transcription factor and transcriptional coactivators. Repressor of GA responses and involved in gibberellic acid mediated signaling. Member of the DELLA proteins that restrain the cell proliferation and expansion that drives plant growth. The protein undergoes degradation in response to GA via the 26S proteasome. GAI may be i…	alpha/beta-Hydrolases superfamily protein; Functions as soluble gibberellin (GA) receptor. GA is an essential hormone that regulates growth and development in plants. Binds with high affinity the biologically active gibberellin GA4, but has no affinity for the biologically inactive GAs. In response to GA, interacts with specific DELLA proteins, known as repressors of GA-induced growth, and target…	0.994
RGA1	GID1B	AT2G01570.1	AT3G63010.1	GRAS family transcription factor family protein; Member of the VHIID/DELLA regulatory family. Contains homopolymeric serine and threonine residues, a putative nuclear localization signal, leucine heptad repeats, and an LXXLL motif. Putative transcriptional regulator repressing the gibberellin response and integration of phytohormone signalling. DELLAs repress cell proliferation and expansion that…	alpha/beta-Hydrolases superfamily protein; Functions as soluble gibberellin (GA) receptor. GA is an essential hormone that regulates growth and development in plants. Binds with high affinity the biologically active gibberellin GA4, but has no affinity for the biologically inactive GAs. In response to GA, interacts with specific DELLA proteins, known as repressors of GA-induced growth, and target…	0.992
GID1B	RGA1	AT3G63010.1	AT2G01570.1	alpha/beta-Hydrolases superfamily protein; Functions as soluble gibberellin (GA) receptor. GA is an essential hormone that regulates growth and development in plants. Binds with high affinity the biologically active gibberellin GA4, but has no affinity for the biologically inactive GAs. In response to GA, interacts with specific DELLA proteins, known as repressors of GA-induced growth, and target…	GRAS family transcription factor family protein; Member of the VHIID/DELLA regulatory family. Contains homopolymeric serine and threonine residues, a putative nuclear localization signal, leucine heptad repeats, and an LXXLL motif. Putative transcriptional regulator repressing the gibberellin response and integration of phytohormone signalling. DELLAs repress cell proliferation and expansion that…	0.992
GID1B	GAI	AT3G63010.1	AT1G14920.1	alpha/beta-Hydrolases superfamily protein; Functions as soluble gibberellin (GA) receptor. GA is an essential hormone that regulates growth and development in plants. Binds with high affinity the biologically active gibberellin GA4, but has no affinity for the biologically inactive GAs. In response to GA, interacts with specific DELLA proteins, known as repressors of GA-induced growth, and target…	GRAS family transcription factor family protein; Similar to a putative transcription factor and transcriptional coactivators. Repressor of GA responses and involved in gibberellic acid mediated signaling. Member of the DELLA proteins that restrain the cell proliferation and expansion that drives plant growth. The protein undergoes degradation in response to GA via the 26S proteasome. GAI may be i…	0.991
GAI	GID1B	AT1G14920.1	AT3G63010.1	GRAS family transcription factor family protein; Similar to a putative transcription factor and transcriptional coactivators. Repressor of GA responses and involved in gibberellic acid mediated signaling. Member of the DELLA proteins that restrain the cell proliferation and expansion that drives plant growth. The protein undergoes degradation in response to GA via the 26S proteasome. GAI may be i…	alpha/beta-Hydrolases superfamily protein; Functions as soluble gibberellin (GA) receptor. GA is an essential hormone that regulates growth and development in plants. Binds with high affinity the biologically active gibberellin GA4, but has no affinity for the biologically inactive GAs. In response to GA, interacts with specific DELLA proteins, known as repressors of GA-induced growth, and target…	0.991
GID1C	GAI	AT5G27320.1	AT1G14920.1	alpha/beta-Hydrolases superfamily protein; Functions as soluble gibberellin (GA) receptor. GA is an essential hormone that regulates growth and development in plants. Binds with high affinity the biologically active gibberellin GA4, but has no affinity for the biologically inactive GAs. In response to GA, interacts with specific DELLA proteins, known as repressors of GA-induced growth, and target…	GRAS family transcription factor family protein; Similar to a putative transcription factor and transcriptional coactivators. Repressor of GA responses and involved in gibberellic acid mediated signaling. Member of the DELLA proteins that restrain the cell proliferation and expansion that drives plant growth. The protein undergoes degradation in response to GA via the 26S proteasome. GAI may be i…	0.989
GAI	GID1C	AT1G14920.1	AT5G27320.1	GRAS family transcription factor family protein; Similar to a putative transcription factor and transcriptional coactivators. Repressor of GA responses and involved in gibberellic acid mediated signaling. Member of the DELLA proteins that restrain the cell proliferation and expansion that drives plant growth. The protein undergoes degradation in response to GA via the 26S proteasome. GAI may be i…	alpha/beta-Hydrolases superfamily protein; Functions as soluble gibberellin (GA) receptor. GA is an essential hormone that regulates growth and development in plants. Binds with high affinity the biologically active gibberellin GA4, but has no affinity for the biologically inactive GAs. In response to GA, interacts with specific DELLA proteins, known as repressors of GA-induced growth, and target…	0.989
GPA1	GCR1	AT2G26300.1	AT1G48270.1	Guanine nucleotide-binding protein alpha-1 subunit; Exhibits a fast rate of basal nucleotide exchange. Guanine nucleotide-binding proteins (G proteins) are involved as modulators or transducers in various transmembrane signaling systems. Together with GCR1, may regulate the cell cycle via a signaling cascade that uses phosphatidylinositol-specific phospholipase C (PI-PLC) as an effector and inosi…	G-protein coupled receptor 1; Together with GPA1, may regulate the cell cycle via a signaling cascade that uses phosphatidylinositol-specific phospholipase C (PI-PLC) as an effector and inositol 1,4,5- trisphosphate(IP(3)) as a second messenger. Acts as a negative regulator of GPA1-mediated abscisic acid (ABA) responses in guard cells, and together with GPA1 and GB1 during seed germination and ea…	0.988
GCR1	GPA1	AT1G48270.1	AT2G26300.1	G-protein coupled receptor 1; Together with GPA1, may regulate the cell cycle via a signaling cascade that uses phosphatidylinositol-specific phospholipase C (PI-PLC) as an effector and inositol 1,4,5- trisphosphate(IP(3)) as a second messenger. Acts as a negative regulator of GPA1-mediated abscisic acid (ABA) responses in guard cells, and together with GPA1 and GB1 during seed germination and ea…	Guanine nucleotide-binding protein alpha-1 subunit; Exhibits a fast rate of basal nucleotide exchange. Guanine nucleotide-binding proteins (G proteins) are involved as modulators or transducers in various transmembrane signaling systems. Together with GCR1, may regulate the cell cycle via a signaling cascade that uses phosphatidylinositol-specific phospholipase C (PI-PLC) as an effector and inosi…	0.988
SLY1	GAI	AT4G24210.1	AT1G14920.1	F-box family protein; Essential component of the SCF-type E3 ligase complex, SCF(GID2), a complex that positively regulates the gibberellin signaling pathway. Upon gibberellin treatment, the SCF(GID2) complex mediates the ubiquitination and subsequent degradation of DELLA proteins (GAI, RGA and RGL2), some repressors of the gibberellin pathway, leading to activate the pathway	GRAS family transcription factor family protein; Similar to a putative transcription factor and transcriptional coactivators. Repressor of GA responses and involved in gibberellic acid mediated signaling. Member of the DELLA proteins that restrain the cell proliferation and expansion that drives plant growth. The protein undergoes degradation in response to GA via the 26S proteasome. GAI may be i…	0.987
SLY1	RGL1	AT4G24210.1	AT1G66350.1	F-box family protein; Essential component of the SCF-type E3 ligase complex, SCF(GID2), a complex that positively regulates the gibberellin signaling pathway. Upon gibberellin treatment, the SCF(GID2) complex mediates the ubiquitination and subsequent degradation of DELLA proteins (GAI, RGA and RGL2), some repressors of the gibberellin pathway, leading to activate the pathway	DELLA protein RGL1; Probable transcriptional regulator that acts as a repressor of the gibberellin (GA) signaling pathway. No effect of the BOI proteins on its stability. Probably acts by participating in large multiprotein complexes that repress transcription of GA- inducible genes. Has overlapping but distinct roles in GA signaling compared to RGA and GAI. Regulates the floral development. May …	0.987
RGL1	SLY1	AT1G66350.1	AT4G24210.1	DELLA protein RGL1; Probable transcriptional regulator that acts as a repressor of the gibberellin (GA) signaling pathway. No effect of the BOI proteins on its stability. Probably acts by participating in large multiprotein complexes that repress transcription of GA- inducible genes. Has overlapping but distinct roles in GA signaling compared to RGA and GAI. Regulates the floral development. May …	F-box family protein; Essential component of the SCF-type E3 ligase complex, SCF(GID2), a complex that positively regulates the gibberellin signaling pathway. Upon gibberellin treatment, the SCF(GID2) complex mediates the ubiquitination and subsequent degradation of DELLA proteins (GAI, RGA and RGL2), some repressors of the gibberellin pathway, leading to activate the pathway	0.987
GAI	SLY1	AT1G14920.1	AT4G24210.1	GRAS family transcription factor family protein; Similar to a putative transcription factor and transcriptional coactivators. Repressor of GA responses and involved in gibberellic acid mediated signaling. Member of the DELLA proteins that restrain the cell proliferation and expansion that drives plant growth. The protein undergoes degradation in response to GA via the 26S proteasome. GAI may be i…	F-box family protein; Essential component of the SCF-type E3 ligase complex, SCF(GID2), a complex that positively regulates the gibberellin signaling pathway. Upon gibberellin treatment, the SCF(GID2) complex mediates the ubiquitination and subsequent degradation of DELLA proteins (GAI, RGA and RGL2), some repressors of the gibberellin pathway, leading to activate the pathway	0.987
RGL2	GID1A	AT3G03450.1	AT3G05120.1	DELLA protein RGL2; Probable transcriptional regulator that acts as a repressor of the gibberellin (GA) signaling pathway. No effect of the BOI proteins on its stability. Probably acts by participating in large multiprotein complexes that repress transcription of GA- inducible genes. Upon GA application, it is degraded by the proteasome, allowing the GA signaling pathway. Acts as a major GA- resp…	alpha/beta-Hydrolases superfamily protein; Functions as soluble gibberellin (GA) receptor. GA is an essential hormone that regulates growth and development in plants. Binds with high affinity the biologically active gibberellin GA4, but has no affinity for the biologically inactive GAs. In response to GA, interacts with specific DELLA proteins, known as repressors of GA-induced growth, and target…	0.985
RGL1	GID1A	AT1G66350.1	AT3G05120.1	DELLA protein RGL1; Probable transcriptional regulator that acts as a repressor of the gibberellin (GA) signaling pathway. No effect of the BOI proteins on its stability. Probably acts by participating in large multiprotein complexes that repress transcription of GA- inducible genes. Has overlapping but distinct roles in GA signaling compared to RGA and GAI. Regulates the floral development. May …	alpha/beta-Hydrolases superfamily protein; Functions as soluble gibberellin (GA) receptor. GA is an essential hormone that regulates growth and development in plants. Binds with high affinity the biologically active gibberellin GA4, but has no affinity for the biologically inactive GAs. In response to GA, interacts with specific DELLA proteins, known as repressors of GA-induced growth, and target…	0.985
GID1A	RGL1	AT3G05120.1	AT1G66350.1	alpha/beta-Hydrolases superfamily protein; Functions as soluble gibberellin (GA) receptor. GA is an essential hormone that regulates growth and development in plants. Binds with high affinity the biologically active gibberellin GA4, but has no affinity for the biologically inactive GAs. In response to GA, interacts with specific DELLA proteins, known as repressors of GA-induced growth, and target…	DELLA protein RGL1; Probable transcriptional regulator that acts as a repressor of the gibberellin (GA) signaling pathway. No effect of the BOI proteins on its stability. Probably acts by participating in large multiprotein complexes that repress transcription of GA- inducible genes. Has overlapping but distinct roles in GA signaling compared to RGA and GAI. Regulates the floral development. May …	0.985
GID1A	RGL2	AT3G05120.1	AT3G03450.1	alpha/beta-Hydrolases superfamily protein; Functions as soluble gibberellin (GA) receptor. GA is an essential hormone that regulates growth and development in plants. Binds with high affinity the biologically active gibberellin GA4, but has no affinity for the biologically inactive GAs. In response to GA, interacts with specific DELLA proteins, known as repressors of GA-induced growth, and target…	DELLA protein RGL2; Probable transcriptional regulator that acts as a repressor of the gibberellin (GA) signaling pathway. No effect of the BOI proteins on its stability. Probably acts by participating in large multiprotein complexes that repress transcription of GA- inducible genes. Upon GA application, it is degraded by the proteasome, allowing the GA signaling pathway. Acts as a major GA- resp…	0.985
RGL2	GID1B	AT3G03450.1	AT3G63010.1	DELLA protein RGL2; Probable transcriptional regulator that acts as a repressor of the gibberellin (GA) signaling pathway. No effect of the BOI proteins on its stability. Probably acts by participating in large multiprotein complexes that repress transcription of GA- inducible genes. Upon GA application, it is degraded by the proteasome, allowing the GA signaling pathway. Acts as a major GA- resp…	alpha/beta-Hydrolases superfamily protein; Functions as soluble gibberellin (GA) receptor. GA is an essential hormone that regulates growth and development in plants. Binds with high affinity the biologically active gibberellin GA4, but has no affinity for the biologically inactive GAs. In response to GA, interacts with specific DELLA proteins, known as repressors of GA-induced growth, and target…	0.984
GID1B	RGL2	AT3G63010.1	AT3G03450.1	alpha/beta-Hydrolases superfamily protein; Functions as soluble gibberellin (GA) receptor. GA is an essential hormone that regulates growth and development in plants. Binds with high affinity the biologically active gibberellin GA4, but has no affinity for the biologically inactive GAs. In response to GA, interacts with specific DELLA proteins, known as repressors of GA-induced growth, and target…	DELLA protein RGL2; Probable transcriptional regulator that acts as a repressor of the gibberellin (GA) signaling pathway. No effect of the BOI proteins on its stability. Probably acts by participating in large multiprotein complexes that repress transcription of GA- inducible genes. Upon GA application, it is degraded by the proteasome, allowing the GA signaling pathway. Acts as a major GA- resp…	0.984
RGA1	GID1C	AT2G01570.1	AT5G27320.1	GRAS family transcription factor family protein; Member of the VHIID/DELLA regulatory family. Contains homopolymeric serine and threonine residues, a putative nuclear localization signal, leucine heptad repeats, and an LXXLL motif. Putative transcriptional regulator repressing the gibberellin response and integration of phytohormone signalling. DELLAs repress cell proliferation and expansion that…	alpha/beta-Hydrolases superfamily protein; Functions as soluble gibberellin (GA) receptor. GA is an essential hormone that regulates growth and development in plants. Binds with high affinity the biologically active gibberellin GA4, but has no affinity for the biologically inactive GAs. In response to GA, interacts with specific DELLA proteins, known as repressors of GA-induced growth, and target…	0.982
GID1C	RGA1	AT5G27320.1	AT2G01570.1	alpha/beta-Hydrolases superfamily protein; Functions as soluble gibberellin (GA) receptor. GA is an essential hormone that regulates growth and development in plants. Binds with high affinity the biologically active gibberellin GA4, but has no affinity for the biologically inactive GAs. In response to GA, interacts with specific DELLA proteins, known as repressors of GA-induced growth, and target…	GRAS family transcription factor family protein; Member of the VHIID/DELLA regulatory family. Contains homopolymeric serine and threonine residues, a putative nuclear localization signal, leucine heptad repeats, and an LXXLL motif. Putative transcriptional regulator repressing the gibberellin response and integration of phytohormone signalling. DELLAs repress cell proliferation and expansion that…	0.982
RGL3	GID1A	AT5G17490.1	AT3G05120.1	DELLA protein RGL3; Probable transcriptional regulator that acts as a repressor of the gibberellin (GA) signaling pathway. No effect of the BOI proteins on its stability. Probably acts by participating in large multiprotein complexes that repress transcription of GA- inducible genes. Its activity may be regulated by phytohormones such as auxin and ethylene (By similarity); Belongs to the GRAS fam…	alpha/beta-Hydrolases superfamily protein; Functions as soluble gibberellin (GA) receptor. GA is an essential hormone that regulates growth and development in plants. Binds with high affinity the biologically active gibberellin GA4, but has no affinity for the biologically inactive GAs. In response to GA, interacts with specific DELLA proteins, known as repressors of GA-induced growth, and target…	0.978
RGL2	GID1C	AT3G03450.1	AT5G27320.1	DELLA protein RGL2; Probable transcriptional regulator that acts as a repressor of the gibberellin (GA) signaling pathway. No effect of the BOI proteins on its stability. Probably acts by participating in large multiprotein complexes that repress transcription of GA- inducible genes. Upon GA application, it is degraded by the proteasome, allowing the GA signaling pathway. Acts as a major GA- resp…	alpha/beta-Hydrolases superfamily protein; Functions as soluble gibberellin (GA) receptor. GA is an essential hormone that regulates growth and development in plants. Binds with high affinity the biologically active gibberellin GA4, but has no affinity for the biologically inactive GAs. In response to GA, interacts with specific DELLA proteins, known as repressors of GA-induced growth, and target…	0.978
RGL1	GID1B	AT1G66350.1	AT3G63010.1	DELLA protein RGL1; Probable transcriptional regulator that acts as a repressor of the gibberellin (GA) signaling pathway. No effect of the BOI proteins on its stability. Probably acts by participating in large multiprotein complexes that repress transcription of GA- inducible genes. Has overlapping but distinct roles in GA signaling compared to RGA and GAI. Regulates the floral development. May …	alpha/beta-Hydrolases superfamily protein; Functions as soluble gibberellin (GA) receptor. GA is an essential hormone that regulates growth and development in plants. Binds with high affinity the biologically active gibberellin GA4, but has no affinity for the biologically inactive GAs. In response to GA, interacts with specific DELLA proteins, known as repressors of GA-induced growth, and target…	0.978
GID1C	RGL2	AT5G27320.1	AT3G03450.1	alpha/beta-Hydrolases superfamily protein; Functions as soluble gibberellin (GA) receptor. GA is an essential hormone that regulates growth and development in plants. Binds with high affinity the biologically active gibberellin GA4, but has no affinity for the biologically inactive GAs. In response to GA, interacts with specific DELLA proteins, known as repressors of GA-induced growth, and target…	DELLA protein RGL2; Probable transcriptional regulator that acts as a repressor of the gibberellin (GA) signaling pathway. No effect of the BOI proteins on its stability. Probably acts by participating in large multiprotein complexes that repress transcription of GA- inducible genes. Upon GA application, it is degraded by the proteasome, allowing the GA signaling pathway. Acts as a major GA- resp…	0.978
GID1B	RGL1	AT3G63010.1	AT1G66350.1	alpha/beta-Hydrolases superfamily protein; Functions as soluble gibberellin (GA) receptor. GA is an essential hormone that regulates growth and development in plants. Binds with high affinity the biologically active gibberellin GA4, but has no affinity for the biologically inactive GAs. In response to GA, interacts with specific DELLA proteins, known as repressors of GA-induced growth, and target…	DELLA protein RGL1; Probable transcriptional regulator that acts as a repressor of the gibberellin (GA) signaling pathway. No effect of the BOI proteins on its stability. Probably acts by participating in large multiprotein complexes that repress transcription of GA- inducible genes. Has overlapping but distinct roles in GA signaling compared to RGA and GAI. Regulates the floral development. May …	0.978
GID1A	RGL3	AT3G05120.1	AT5G17490.1	alpha/beta-Hydrolases superfamily protein; Functions as soluble gibberellin (GA) receptor. GA is an essential hormone that regulates growth and development in plants. Binds with high affinity the biologically active gibberellin GA4, but has no affinity for the biologically inactive GAs. In response to GA, interacts with specific DELLA proteins, known as repressors of GA-induced growth, and target…	DELLA protein RGL3; Probable transcriptional regulator that acts as a repressor of the gibberellin (GA) signaling pathway. No effect of the BOI proteins on its stability. Probably acts by participating in large multiprotein complexes that repress transcription of GA- inducible genes. Its activity may be regulated by phytohormones such as auxin and ethylene (By similarity); Belongs to the GRAS fam…	0.978
RGL3	GID1B	AT5G17490.1	AT3G63010.1	DELLA protein RGL3; Probable transcriptional regulator that acts as a repressor of the gibberellin (GA) signaling pathway. No effect of the BOI proteins on its stability. Probably acts by participating in large multiprotein complexes that repress transcription of GA- inducible genes. Its activity may be regulated by phytohormones such as auxin and ethylene (By similarity); Belongs to the GRAS fam…	alpha/beta-Hydrolases superfamily protein; Functions as soluble gibberellin (GA) receptor. GA is an essential hormone that regulates growth and development in plants. Binds with high affinity the biologically active gibberellin GA4, but has no affinity for the biologically inactive GAs. In response to GA, interacts with specific DELLA proteins, known as repressors of GA-induced growth, and target…	0.977
PRE1	IBH1	AT5G39860.1	AT2G43060.1	Basic helix-loop-helix (bHLH) DNA-binding family protein; Atypical and probable non DNA-binding bHLH transcription factor that integrates multiple signaling pathways to regulate cell elongation and plant development. Binds IBH1, forming a pair of antagonistic bHLH transcription factors that function downstream of BZR1 to mediate brassinosteroid regulation of cell elongation. Regulates light respo…	Transcription factor IBH1; Atypical and probable non DNA-binding bHLH transcription factor that acts as transcriptional repressor that negatively regulates cell and organ elongation in response to gibberellin (GA) and brassinosteroid (BR) signaling. Is able to form heterodimer with BHLH49, thus inhibiting DNA binding of BHLH49, which is a transcriptional activator that regulates the expression of…	0.977
IBH1	PRE1	AT2G43060.1	AT5G39860.1	Transcription factor IBH1; Atypical and probable non DNA-binding bHLH transcription factor that acts as transcriptional repressor that negatively regulates cell and organ elongation in response to gibberellin (GA) and brassinosteroid (BR) signaling. Is able to form heterodimer with BHLH49, thus inhibiting DNA binding of BHLH49, which is a transcriptional activator that regulates the expression of…	Basic helix-loop-helix (bHLH) DNA-binding family protein; Atypical and probable non DNA-binding bHLH transcription factor that integrates multiple signaling pathways to regulate cell elongation and plant development. Binds IBH1, forming a pair of antagonistic bHLH transcription factors that function downstream of BZR1 to mediate brassinosteroid regulation of cell elongation. Regulates light respo…	0.977
GID1B	RGL3	AT3G63010.1	AT5G17490.1	alpha/beta-Hydrolases superfamily protein; Functions as soluble gibberellin (GA) receptor. GA is an essential hormone that regulates growth and development in plants. Binds with high affinity the biologically active gibberellin GA4, but has no affinity for the biologically inactive GAs. In response to GA, interacts with specific DELLA proteins, known as repressors of GA-induced growth, and target…	DELLA protein RGL3; Probable transcriptional regulator that acts as a repressor of the gibberellin (GA) signaling pathway. No effect of the BOI proteins on its stability. Probably acts by participating in large multiprotein complexes that repress transcription of GA- inducible genes. Its activity may be regulated by phytohormones such as auxin and ethylene (By similarity); Belongs to the GRAS fam…	0.977
RGA1	PIF3	AT2G01570.1	AT1G09530.2	GRAS family transcription factor family protein; Member of the VHIID/DELLA regulatory family. Contains homopolymeric serine and threonine residues, a putative nuclear localization signal, leucine heptad repeats, and an LXXLL motif. Putative transcriptional regulator repressing the gibberellin response and integration of phytohormone signalling. DELLAs repress cell proliferation and expansion that…	Transcription factor interacting with photoreceptors phyA and phyB. Forms a ternary complex in vitro with G-box element of the promoters of LHY, CCA1. Acts as a negative regulator of phyB signalling. It degrades rapidly after irradiation of dark grown seedlings in a process controlled by phytochromes. Does not play a significant role in controlling light input and function of the circadian clockw…	0.974
PIF3	RGA1	AT1G09530.2	AT2G01570.1	Transcription factor interacting with photoreceptors phyA and phyB. Forms a ternary complex in vitro with G-box element of the promoters of LHY, CCA1. Acts as a negative regulator of phyB signalling. It degrades rapidly after irradiation of dark grown seedlings in a process controlled by phytochromes. Does not play a significant role in controlling light input and function of the circadian clockw…	GRAS family transcription factor family protein; Member of the VHIID/DELLA regulatory family. Contains homopolymeric serine and threonine residues, a putative nuclear localization signal, leucine heptad repeats, and an LXXLL motif. Putative transcriptional regulator repressing the gibberellin response and integration of phytohormone signalling. DELLAs repress cell proliferation and expansion that…	0.974
RGL1	GID1C	AT1G66350.1	AT5G27320.1	DELLA protein RGL1; Probable transcriptional regulator that acts as a repressor of the gibberellin (GA) signaling pathway. No effect of the BOI proteins on its stability. Probably acts by participating in large multiprotein complexes that repress transcription of GA- inducible genes. Has overlapping but distinct roles in GA signaling compared to RGA and GAI. Regulates the floral development. May …	alpha/beta-Hydrolases superfamily protein; Functions as soluble gibberellin (GA) receptor. GA is an essential hormone that regulates growth and development in plants. Binds with high affinity the biologically active gibberellin GA4, but has no affinity for the biologically inactive GAs. In response to GA, interacts with specific DELLA proteins, known as repressors of GA-induced growth, and target…	0.971
IBH1	HBI1	AT2G43060.1	AT2G18300.3	Transcription factor IBH1; Atypical and probable non DNA-binding bHLH transcription factor that acts as transcriptional repressor that negatively regulates cell and organ elongation in response to gibberellin (GA) and brassinosteroid (BR) signaling. Is able to form heterodimer with BHLH49, thus inhibiting DNA binding of BHLH49, which is a transcriptional activator that regulates the expression of…	Basic helix-loop-helix (bHLH) DNA-binding superfamily protein; Atypical bHLH transcription factor that acts as positive regulator of cell elongation downstream of multiple external and endogenous signals by direct binding to the promoters and activation of the two expansin genes EXPA1 and EXPA8, encoding cell wall loosening enzymes. Transcriptional activity is inhibited when binding to the bHLH t…	0.971
HBI1	IBH1	AT2G18300.3	AT2G43060.1	Basic helix-loop-helix (bHLH) DNA-binding superfamily protein; Atypical bHLH transcription factor that acts as positive regulator of cell elongation downstream of multiple external and endogenous signals by direct binding to the promoters and activation of the two expansin genes EXPA1 and EXPA8, encoding cell wall loosening enzymes. Transcriptional activity is inhibited when binding to the bHLH t…	Transcription factor IBH1; Atypical and probable non DNA-binding bHLH transcription factor that acts as transcriptional repressor that negatively regulates cell and organ elongation in response to gibberellin (GA) and brassinosteroid (BR) signaling. Is able to form heterodimer with BHLH49, thus inhibiting DNA binding of BHLH49, which is a transcriptional activator that regulates the expression of…	0.971
GID1C	RGL1	AT5G27320.1	AT1G66350.1	alpha/beta-Hydrolases superfamily protein; Functions as soluble gibberellin (GA) receptor. GA is an essential hormone that regulates growth and development in plants. Binds with high affinity the biologically active gibberellin GA4, but has no affinity for the biologically inactive GAs. In response to GA, interacts with specific DELLA proteins, known as repressors of GA-induced growth, and target…	DELLA protein RGL1; Probable transcriptional regulator that acts as a repressor of the gibberellin (GA) signaling pathway. No effect of the BOI proteins on its stability. Probably acts by participating in large multiprotein complexes that repress transcription of GA- inducible genes. Has overlapping but distinct roles in GA signaling compared to RGA and GAI. Regulates the floral development. May …	0.971
SLY1	RGL2	AT4G24210.1	AT3G03450.1	F-box family protein; Essential component of the SCF-type E3 ligase complex, SCF(GID2), a complex that positively regulates the gibberellin signaling pathway. Upon gibberellin treatment, the SCF(GID2) complex mediates the ubiquitination and subsequent degradation of DELLA proteins (GAI, RGA and RGL2), some repressors of the gibberellin pathway, leading to activate the pathway	DELLA protein RGL2; Probable transcriptional regulator that acts as a repressor of the gibberellin (GA) signaling pathway. No effect of the BOI proteins on its stability. Probably acts by participating in large multiprotein complexes that repress transcription of GA- inducible genes. Upon GA application, it is degraded by the proteasome, allowing the GA signaling pathway. Acts as a major GA- resp…	0.97
RGL2	SLY1	AT3G03450.1	AT4G24210.1	DELLA protein RGL2; Probable transcriptional regulator that acts as a repressor of the gibberellin (GA) signaling pathway. No effect of the BOI proteins on its stability. Probably acts by participating in large multiprotein complexes that repress transcription of GA- inducible genes. Upon GA application, it is degraded by the proteasome, allowing the GA signaling pathway. Acts as a major GA- resp…	F-box family protein; Essential component of the SCF-type E3 ligase complex, SCF(GID2), a complex that positively regulates the gibberellin signaling pathway. Upon gibberellin treatment, the SCF(GID2) complex mediates the ubiquitination and subsequent degradation of DELLA proteins (GAI, RGA and RGL2), some repressors of the gibberellin pathway, leading to activate the pathway	0.97
PIF3	HY5	AT1G09530.2	AT5G11260.1	Transcription factor interacting with photoreceptors phyA and phyB. Forms a ternary complex in vitro with G-box element of the promoters of LHY, CCA1. Acts as a negative regulator of phyB signalling. It degrades rapidly after irradiation of dark grown seedlings in a process controlled by phytochromes. Does not play a significant role in controlling light input and function of the circadian clockw…	Basic leucine zipper (bZIP) transcription factor. Nuclear localization. Involved in light-regulated transcriptional activation of G-box-containing promoters. Negatively regulated by Cop1. Although cytokinins do not appear to affect the gene's promoter activity, they appear to stabilize the protein. HY5 plays a role in anthocyanin accumulation in far-red light and blue light, but not in red light …	0.97
HY5	PIF3	AT5G11260.1	AT1G09530.2	Basic leucine zipper (bZIP) transcription factor. Nuclear localization. Involved in light-regulated transcriptional activation of G-box-containing promoters. Negatively regulated by Cop1. Although cytokinins do not appear to affect the gene's promoter activity, they appear to stabilize the protein. HY5 plays a role in anthocyanin accumulation in far-red light and blue light, but not in red light …	Transcription factor interacting with photoreceptors phyA and phyB. Forms a ternary complex in vitro with G-box element of the promoters of LHY, CCA1. Acts as a negative regulator of phyB signalling. It degrades rapidly after irradiation of dark grown seedlings in a process controlled by phytochromes. Does not play a significant role in controlling light input and function of the circadian clockw…	0.97
GA3OX1	GA3	AT1G15550.1	AT5G25900.1	Gibberellin 3-beta-dioxygenase 1; Involved in later steps of the gibberellic acid biosynthetic pathway. Activated by AGAMOUS in a cal-1, ap1-1 background. Deletion of 208 bp from -1016 to -809 (&#916;-808) resulted in loss of GA-negative feedback (this sequence, which contains a 43-bp sequence GNFEI, was shown to be sufficient for GA-negative feedback); Belongs to the iron/ascorbate-dependent oxi…	Ent-kaurene oxidase, chloroplastic; Catalyzes three successive oxidations of the 4-methyl group of ent-kaurene giving kaurenoic acid, a key step in gibberellins (GAs) biosynthesis. GAs, which are involved many processes, including stem elongation, play a central role in plant development	0.967
GA3	GA3OX1	AT5G25900.1	AT1G15550.1	Ent-kaurene oxidase, chloroplastic; Catalyzes three successive oxidations of the 4-methyl group of ent-kaurene giving kaurenoic acid, a key step in gibberellins (GAs) biosynthesis. GAs, which are involved many processes, including stem elongation, play a central role in plant development	Gibberellin 3-beta-dioxygenase 1; Involved in later steps of the gibberellic acid biosynthetic pathway. Activated by AGAMOUS in a cal-1, ap1-1 background. Deletion of 208 bp from -1016 to -809 (&#916;-808) resulted in loss of GA-negative feedback (this sequence, which contains a 43-bp sequence GNFEI, was shown to be sufficient for GA-negative feedback); Belongs to the iron/ascorbate-dependent oxi…	0.967
