# Supplementary material for: Identification of Candidate Genes Associated With Tolerance to Apple Replant Disease by Genome-Wide Transcriptome Analysis
Source: Front Microbiol. 2022 May 9;13:888908. doi: 10.3389/fmicb.2022.888908 (PMC9125221; doi:10.3389/fmicb.2022.888908)
Supplement: Supplementary Table 3 — Results of the primer validation. [file Table_3.XLSX]

## Sheet: Tabelle1
Malus ID	Symbols (DAVIDtool)	Pathway (MapMan)	LOC	gene id	mRNA	Arabidopsis Analogue	Primer Forward	Primer reverse	Temp	bp	RNASeq_log2FC M9 (ARD/уARD)	RNASeq_log2FC Mr5 (ARD/уARD)	Log2 rel. Normalized Geneexpression M9 (ARD/уARD)	Log2 rel. Normalized Geneexpression Mr5 (ARD/уARD)
MDP0000211382	ABCG17.2	'transport.ABC transporters and multidrug resistance systems'	103426298	658053709	XM_008364388.1	AT3G55100	GCTATGCCAACACCAACACC	GCGTTTTCCAGACCTTCCCT	60°C	81	5.02773	9.57022	4.68871	10.9746
MDP0000230092	ACO	'hormone metabolism.ethylene.synthesis-degradation'	103407103	1039897755	XM_008346053.2	AT1G06620	TTGCTGTCTGAGGCTCTTCG	ACTGCCATCGGTGTGTTGAT	60°C	144	8.83054	6.19848	8.59419	6.09554
MDP0000188488	ALPHA-VPE	'protein.targeting.secretory pathway.vacuole'	103454774	658000298	XM_008394376.1	AT2G25940	TAAGCCAGATGGCCCTGATG	CCCCGCTGAGAGCTGTTTTA	60°C	116	6.99966	11.6277	8.16971	12.7222
MDP0000250956	AOP1	'hormone metabolism.gibberelin.synthesis-degradation'	103437000	1039883333	XM_008375467.2	AT1G52800	CCGAACCACCTTATGCCACT	TTTTCCATCGGGCCACATGA	60°C	102	-2.54385	7.4704	-1.9317	1.44188
MDP0000137211	At1g73050	'misc.nitrilases, *nitrile lyases, berberine bridge enzymes, reticuline oxidases, troponine reductases'	103429895	1039931958	XM_017330807.1	AT1G73050	CCGCTCCAGAGGTTCGTATC	CGGCTCTTGAGTATGCACCA	60°C	100	3.67497	5.18247	4.34197	5.71816
MDP0000152900	B4H	'secondary metabolism.flavonoids.chalcones'	n.a	n.a	n.a	n.a	GCTGAGTATGGCCCGTATTG	AGGAACCCGTCGATTATTGG	60°C	122	N.A	N.A	2.14736	1.53727
MDP0000287919	BIS3	'secondary metabolism.flavonoids.chalcones'	103456250	1039848040	XM_008395933.2	AT5G13930	GGCAAGAAGCAGCATTGAAAG	CACAACCTGGCATGTCAAC	60°C	106	3.38143	4.97418	3.54699	3.06232
MDP0000904158	CHI2L	'PS.calvin cycle.rubisco interacting'	103422527	657952700	XM_008360596.1	n.a	TTACGAGCACTTTCAAGCGGACC	GGCCAAGTAGTGGCTCTGAACTT	60°C	142	4.34094	10.3055	5.08632	11.7818
MDP0000205306	CYP736A12	'stress.biotic'	103448502	1039835034	XM_008387760.2	AT5G07990	TGGCAGCCTCCACTTGTTAG	GTTTTGAGGAACAGCTCGGC	60°C	147	1.51915	3.68511	3.30166	-1.2754
MDP0000175055	DTX35	'misc.cytochrome P450'	103443008	1039828675	XM_008381794.2	AT4G25640	ACGAAGGTGAGAGCGAAGAC	GATAACTGCCGAACCGCCTA	60°C	126	-1.54538	2.46445	-2.33003	1.5234
MDP0000430546	EP3	'transport.misc'	103419198	1039917635	XM_008357314.2	AT3G54420	GTCACTCAGGCATTCTTCG	CATGGGTGACATGAGCAAA	60°C	101	6.01748	4.60384	5.44693	4.83635
MDP0000167207	ERF1B	'hormone metabolism.ethylene.signal transduction'	103414723	1039911372	XM_008353089.2	AT3G23240	TGGCTAGGCACTTTCACTTC	TTGCTGTTGTGGTTGTGATG	60°C	153	2.37	2.67	3.17544	1.40674
MDP0000177547	ERFRAP2.11	'stress.biotic'	103449414	1039840446	XM_008388730.2	AT5G19790	TTCCAACAGCCGAAGCAAG	CTTTGATCTCAGCAACCCATCTC	60°C	169	-1.95936	1.76535	2.0212	3.52893
MDP0000248981	GA20OX2	'RNA.regulation of transcription.AP2/EREBP, APETALA2/Ethylene-responsive element binding protein family'	103439897	1039827786	XM_008378540.2	AT5G51810	GGCGACAAAGAAGCCGCTG	CGTCCGCGATGAGCGTATTG	60°C	112	-3.92903	1.83643	-4.86986	2.69736
MDP0000119002	GDSL	'hormone metabolism.ethylene.synthesis-degradation'	103443856	1039893632	XM_017334369.1	AT5G55050	AGCTGACTCTGATGAAGTTTGGA	CTTCTCAGTTACTCTCCTCCCC	60°C	161	5.89894	11.1776	5.15387	7.94641
MDP0000174798	GLP2.1	'misc.GDSL-motif lipase'	103446094	657982660	XM_008385153.1	n.a	GTCTTAGAAGGCAGCCTCGATGT	GAAGAGAGTGAAACGGCCATTCC	60°C	158	4.77129	8.99834	4.59077	9.34005
MDP0000236565	GLP9	'not assigned.unknown'	103414711	658031637	XM_008353077.1	AT1G02335	CCGACTTCATTGCTCCTCCA	ATCTTGAAAGCCGTGGGAGG	60°C	103	6.60847	10.3481	7.07895	12.1024
MDP0000563788	GNS	'stress.abiotic.unspecified'	103438956	1039886696	XM_008377497.2	AT3G57270	CCATCCGCTCCAGTGAATGA	AAGAGCCACCTTCAGCCTTC	60°C	103	3.88187	8.57924	4.89062	6.39028
MDP0000558468	GSTU19	'misc.beta 1,3 glucan hydrolases.glucan endo-1,3-beta-glucosidase'	103405895	658015593	XM_008344919.1	AT1G78380	ACATCCAACCCGGTTTACGCCA	GTAGTCGACCCAGAACTTGGCCT	60°C	165	7.20628	12.5916	6.62669	12.4358
MDP0000906703	GUN4	'misc.glutathione S transferases'	103432719	1039874990	XM_008370913.2	AT3G59400	GAACAAGCCCAAAAGCGAGG	TTGTTGCTGTGCTGTCTCCA	60°C	104	-3.69323	3.51972	-4.28659	1.6205
MDP0000371737	HAST	'tetrapyrrole synthesis.regulation'	103417342	1039915320	XM_008355534.2	AT5G48930	GCGCTCATTGCATGAAAGCTA	CGTCGGCTTGACGATTGTTG	60°C	109	5.35649	4.01596	7.04915	5.2862
MDP0000710349	HCHIB	'secondary metabolism.phenylpropanoids'	103455731	1039867717	XM_008395323.2	AT3G12500	TCAGCAGAGCAATGTGGGAG	GCGCAGTAGTCAGATGTGGT	60°C	101	4.96162	1.83341	1.9745	2.89812
MDP0000174161	HSFA3	'RNA.regulation of transcription.HSF,Heat-shock transcription factor family'	103453933	1039845706	XR_001792083.1	AT5G03720	AGTTGGGAGCTTTACTGGGC	ATATGGTCAACTGTGCCCCG	60°C	144	2.06	-2.43247	4.06709	-2.40171
MDP0000205620	CYP71A25	'misc.cytochrome P450'	103429453	1039873481	XM_008367603.2	AT3G48280	AGGGCGACAACTACAAGTGG	CGCAAACTTTGGCACCGTAA	60°C	146	-1.14756	2.76902	-0.214341	1.62711
MDP0000181477	NRT1	'transport.peptides and oligopeptides'	103429129	658059365	XM_029107779.1	AT5G14940	AACGGATGGGGATCGGAATG	CGGTACAGTTTCGGGTTGAGA	60°C	125	-2.44653	2.49262	-1.99326	1.91629
MDP0000163930	PAE8	'cell wall.pectin*esterases.acetyl esterase'	103436766	1039884311	XM_017333021.1	AT4G19420	TGCAAACGAACTCTCATCACTC	ATCTTGCACCAGCCATCTGAAAT	60°C	108	1.50185	-1.14331	4.95204	5.31847
MDP0000270616	PK1	'signalling.receptor kinases.DUF 26'	103415428	1039912882	XM_008353761.2	AT1G34300	AGGGTGTTGCTTTGTGGGAA	TCTGGGCCGTCGTAAAGAAG	60°C	178	1.56877	4.34113	2.69036	6.90492
MDP0000522931	RGL2	'RNA.regulation of transcription.GRAS transcription factor family'	103414570	1039911055	XM_029092014.1	AT3G03450	TCTGAATTCGCGCTGAGGAG	CTGGCGAGTTGTGATTTGCC	60°C	127	-2.11502	4.24098	-1.42899	3.20015
MDP0000222689	SAG39-like	'protein.degradation.cysteine protease'	103403661	658010969	XM_008342502.1	AT5G45890	ACTGGCTACGAAGATGTGCC	ACCTCCAGCATCAATGGCAA	60°C	93	4.4338	11.3735	4.7155	12.1691
MDP0000307619	SCL1	'RNA.regulation of transcription.GRAS transcription factor family'	103445664	1039832433	XM_017335113.1	AT3G54220	CCCAGTGACAACCCTAGCAG	CCCCAAGTTCACTCCTCCAC	60°C	133	-3.87599	2.9159	-3.51903	2.01445
MDP0000278124	SCPL3	'protein.degradation.serine protease'	103455997	658002684	XM_008395618.1	AT3G63470	CGCTTAGATGTCGCACCAGA	CCAGCTTTAGGGTCCACAGT	60°C	155	8.32459	11.9932	8.67318	12.872
MDP0000261622	SLP1	'misc.plastocyanin-like'	103453966	657998732	XM_008393558.1	AT3G17675	AAGGTGAACGGAACTGGGTTCAA	CCGATTTACAGTGATCGGCAGCT	60°C	145	6.29171	13.4217	10.8202	14.1927
MDP0000123467	WRKY15	'RNA.regulation of transcription.WRKY domain transcription factor family'	103442120	1039893039	XM_008380876.2	AT5G13080	ACAAGTCCAACGCCTAAACAAG	CAGATGGCTTGTCGATGGGA	60°C	180	3.34052	1.77861	3.46621	2.08631
